# Supplementary material for: Seascape Genomics and Phylogeography of the Sailfish (Istiophorus platypterus)
Source: Genome Biol Evol. 2023 Mar 13;15(4):evad042. doi: 10.1093/gbe/evad042 (PMC10079183; doi:10.1093/gbe/evad042)
Supplement: evad042_Supplementary_Data [file evad042_supplementary_data.zip]

Archive with 6 entries (5 files):
- 200SNPs/
- 200SNPs/200snps.fasta
- 200SNPs/200snps.flank.bed
- 200SNPs/metapop.200.SNPs.highest_popmaf_sd.number.map
- 200SNPs/metapop.200.SNPs.highest_popmaf_sd.number.ped
- Supplementary_Material_R1.pdf
