# Supplementary material for: Seascape Genomics and Phylogeography of the Sailfish (Istiophorus platypterus)
Source: Genome Biol Evol. 2023 Mar 13;15(4):evad042. doi: 10.1093/gbe/evad042 (PMC10079183; doi:10.1093/gbe/evad042)
Supplement: evad042_Supplementary_Data [file evad042_supplementary_data.zip › 200SNPs/200snps.fasta]

HiC_scaffold_11:2002809-2003809	CTCTAAAATGAAGAGCTGTAAACATTAAAGTCTTGTAAGGCCTCTATCTTTTAAAATGCTGGTTTCACTGAGACTTGAACTCAGATCACTGGATTCAAAGCCCAGAGTGCTAACCATTACACCATGGAACCAAGGGGCTGTTAATGTTCTCTGCCGCCCGATCACTCCACCGGGAATTCCTGTGATAATGTAGCGACGACTGCGGACTATTTGTGTAATAATGCAGTAATGACTACTGAGTGCTTGTGTGATAATGTATTGATCTCATCTTAACATGTCTCTAAAAAAGAGTCCATGAGCACTGATGAATAATTTATAGGTGTTTATCAAAGTGAATAATTTACTGTAAGTGTTAAAATCTTATAGCAGTTCTATCTTTTAAGAAGTTGGTTTCAACTGTGGCAAGGAGCAGTTCAAGTTATGTGCTTCCCCGTCTGCCCACCTGCTGACGTGAAGTGATGATTTTCACATCGTTTTTAGGTTCTACTCCTAAAGTTGTACTACCTTTTAAAATCTGGTCCCACAGGCATTTGATTGTGCATGTGATATTGTCTCTAGCCTGACTGCATAGAACGATATCTGTTAAAGACAATAATAAATCAATTTAAACAGATCCCACCAGGATAGGAATTTGAATTTCCCTTTTTTCCAAATTTACATCTCCAACTGACCCTATTTTTTAGTAGCTGTGAGAGCTAGCATGGCATCCACACTGTCAATAACTTCACTAACTGAAGAAATTTTATCCAATTTCTAGAAAAATGAAAAATCAATTTCAGAAAGTGGAAGAAAGAAGAGTCAACTGAATGTGTTTCAGGGACATATCCAAAATGTCAAAGCAACTCAGCAGCAAAAACATGCTAAAAAGCTAAAGATAGATGCTGAAGCTACAGATCATAATTTAAAAATTATCAGCGGCATCATAGACTACGAAATTAACAGCAACACTGTTCCGGTAAAGCAGGCTAGGTTCACAAAGCAGCATACGTTTACACTCAGT
HiC_scaffold_11:11600356-11601356	ATCCGGAGGGCCCCCTTGTCGTCGTCGTCGTCGTCGGGAGCCGCTCTTCTGGGGCTGATGTCACAAAACTGGCGGTGTCGTGAGCTAGAGCCGATGACGGACAGCTTGGTGTGTTTGGTTGGCACAGATGGTTTGGGGGGCGGCTTGGGCGCCAGCATGGAAGGTGGCAAAGACATGTCTTATCAAGTGGTGCCACATGCAGGCTCTGATGTGCCATTGTGACGGGACGTTTTTTCCCCCCTTTCATCTAATTTTGTCTCCTATTGTCTATTTTTTCCTATTGTTCCCTCTTCGCCACATTCTTCTCAGAGTCATTAATTAATTTCTCTATGGCCTGTACCTTTTTTTTCCTCGCTCTTGCCTGTTCTTTGTCTTTGTCTCTTTGTCTTTCTCTCTCCTTGCTTCTATCTTTTCTCCATCACTTTCATTTCTCCAGTGTGTTAGTGGTGGTTTATCTAAGTCCCTCATCAGAGCTCTCTTTAGCTCCTTCCTCCGCTGTCTCCTCCTTTTCTAATTGGAATGCTTTTTAAACCCACTCTTTGTCGGCCCCTCACTTCCTCATGTGTTGTTTCCCTCTCTCCCTCTTTTCCTCTCTCCTTCCCTTCATTCCTCACGTTATTCTTTGTCTGGGATTGTGTCTTTTTTTCTCTCTCTCTCTCTCTTTTGTTTGCTCTGACAGGCCTCTTCCTCTCATTGATAGTGATGGCAGGCTCAACTCTACTCCATAATGCTGCTGATATTTTTCCCACTAGAGACCCCACTGTTGCTGCTGCTGCTGCTGCTGCACTCCCCTGCATCCAAAAAAAGGACAGGGACCCCTCCCTCCCTCCAATCCATACTTCTCTGTTTCCTCTTGCTCTGCCAAGCCTGTACTATTCAGCAGGGGAGCAGTTCAACAAGACTGGTTTGTTTTGGAGGGTCACTGGGCCCCAGCCTCAAAGAGATTAATGCTCAGACAGACTGGGATGACATTTATGAGGCATGGAGTGGGGTAAAGGAT
HiC_scaffold_11:14500235-14501235	TGTTACTTGCAACCTTAAGGCTAAGCGATACAGGAAAGAGTTTGAAATCATATCAACAATTTTTTTCACAGCAGTTTACTTGAGGTGTTTCATAAATTAAAATTTAAAGACCCAGAGCACATTTGAACTTCTCCTGAAGCATCTTGAATGTGGCCCATGCAAAAGACGGAATTTGTCGCATCTTTTATTTTAAGGGAGCTGAATTTTCACACTAATTCCCAATGTTCTAGGATGTGTAAGGGACGGCTTAACACCGTGCACCATCCTTGGTTTCCATGACGACCGTGAGCCCTGTATGATAATCGGATTCCCCACTATAGCTGTGAAGACACTCATTCCTGCCCGATCCAAGAAAAGTATGACACGCAAAACCTCCGATGAGGAATTGGCCCGCGTGACCAGGGGACGGGGGGTGTAGCCGAACCAGGCAGCAGGTTCGGACCTCGGTGAGTCTGTTCATGACTACGGTGGCGAGGTAGTCCGCAGAGGCTAGAGAATGGTAGGTGAGCTAAGCCATTTACCAAACAACAGTGATAGAGGAAGTATTAGTAGCAGTGGCTGAACAATCCAGTTTGTTTTTAACATGTGCACATTGGTATTAGAGGAAGAGGAGCATTAAGTGTAAAAAAAAAAAAAAAAAAAACAACCAAAAAACCCCCCCCAGCATTATTGACCCACCTCCCTTTCACATTACACAGTGGAAGACGAAGAAGCACAGGAAGCCATTTGTGTTTTTGTGTTATTTTCTGAATTTCACATTATCTTTCCTCCTCTTATTTTCTCTTTTTTTGCCAAGTGAAAGTCCTGTCAAGGATCATTTTCAAACCTGTAGTTTGGTTCAGTTGTTCAGAAACCTGGGAAAACTAATATAATACACTCCCGCTTTTTAGTTGTGGTCCAATTTAGTTCCAGAGGCTGACATCAATGCAGCATTTTGATGCTTCTTGCTTTTGAATTCTTGCAAAATCATATATCGAATGTCATAAAAATCCCATGGTTG
HiC_scaffold_11:18700307-18701307	TTTAGTAGTTCTTCTGGAGCTTTCAAAGGTATCATACAGTCCTCCTCAGTGATTTCAATTAATCCTGTTTGTTGTAACACATCTAGGTTTGAAAAGAGGCTTTTAGAGGAGATTCGATCAAAGAAGTACAACGACTTAATTAACTCAATATTTATAAACTAAAGAGTATCAATTTATGATCAGCTATAACTGTAAACCCAGATTTTCACAAATGAACTAAAATGTTCATCAGTGAAAAACAGGGACAGAATGTCTGAAACCGCCTCCAGCTGCTCTTTAATCTGGAGTTTGGAAAACTTGTCTTTCAGACAGAAAAATGTCAGAATATCTTACGACTGGATCATGGAACAGAATGAATCTTCGGGTAGTTTTATAGCGAAGTGTTGAACTCTGAACGGTCATTGAGTCAAACAGAAAATATGTGCATTTTTATTCAGATTTTCCGGCTACTGTTCTCCATCGTTCCCTTTCCTCAACCCTTTGAGATTGCTCGCATCTTTTACTCATTTTTTTTGACGTACACAAGGTTCCTGCTTAGCATAAAACAAACCCTGAATATGCTCATGTACTGCAGCTCAGAAATGTGCAGCATTTCGATGAACTCCACCAGTTCAAGAAAGAACCAAACAAAGCTGGAACACAAAAAACGTCCTGATGATTTATCTGTTCTTCGAGGATCATGAAAATCTGCAGAGTTCATCATCTCCTTAAAATCTCTACTTTGTAGATGTACATTTTTGTGCCCAAATTCTGTCTTTGTCAGGTACCGATGATTTAAAAACCTGTTTATGGCGGAAGCAGCATTTCAATGGAAAACTGAATCGGTGCAGGTCTCAGACAACATGCTGCAGTGCTGATGTCTCTGTGCAGCTCATTAAGAAGCTGAATATTCACCTGAGAAGATCCTGCACCAGTTTCCTCCTGAGAGAAAACTCTGCATTTTAAAATGGAGGTAAAAGAGGCAATGTCATTGGTGACGATGAAGAACTTCAGGAGATCC
HiC_scaffold_12:6100016-6101016	GTGTCTGAAATGCACGTTGATATGTTTACTGCTGCCGTGAATTTGCAAAAGTCTGTACAGCTTCTCATACAATGTGTTTATTCACTCCATTTATAAACTGTGAGTACATAATGGTGCAGAAAGTGCTGATTTTAAAGGGAAACAGAGAAGCGGATGGGATTGGCCATTGCTGTTAGCATTCCCTAAACAAAGCTGCTTAAAATACAGAATATAGTCATAGATGCTTCCAGTAGCTTTTCCCCAATTCCACTACTATTTCTATGCACACCTGCAGGGTGTGGCGTGCCTGCAACCTCAAAAATACCAAAAATGTGTGCTGACTGAGAAAGAGCTAGAGCACATTGTTTCCACTCATTTCCAAATTCAGACAAAACAGGAGGGAAACAATCTTGCAGTAGTGGCCAGTTGGTTCTCCCACAGAGCAGACAAAGGCAGGCCAATATAGTACAGACGCCAATGCAAGGCAAGAGCCAGTATTCATTCAGTCTAATGGGCACAGAGGGCAGCCAATTCAGACAGCCAGTCCATAGGACTCGGAGTTAGCTGACACACTCTTCCTCTTTGTCTTTCTCTCTTTATCTATTTCACACCGTTGTCTCCTTTTCTGGCCCTCTCCCCCTCTGGCCTCCCTCCATTCTTTTTGTATGAGTAAGGAGAGTGAATGGCCGAGGAAGGAGCAGCACCAGTGAAGCCAGGGAGAGCAGGAGGCCGTCCGTCTCATTTATTATACACTCCCTTACACTATCCGCAGCCAAGATGGCAAAGGAATTAAATTTGTTAGGTTGACCTGCACAGTCAAATTAGTACTGTCACAATCAATCATAGAAGCAGGCAGATTTATAAGTTGACATACAATGCAATGTCAGTCCCTGAGCCAAACACCCATCCATCCATTTTCTGCAGCTTATCTGGGGACGGGTTATGGTGGCAGCAGATTGAGCAAGGAAGCCAAAACGTCCCTCTCCCTGGTCATGTTCTCTGGTTATTCCTGAGGGGGGGG
HiC_scaffold_12:16300219-16301219	ACTGGAGACCCGAAGATGGTCAATGAGGGCAGGTGGGTGTTATTATGCTGCATGCCAAGACTCCTGTTTATGCCTCTACCCCTTTTATTGTTTCAGGTTGATTTTGATATGATAGTCTTTCTGAGCATTGTTCTATGAGAAAAATCGGAGTTGATAAAAATGTTGATACATGTCTTGAGTTAATTCTTTGCACTTAAAGCACTGAGCTCAATGAGCAGCAGCAAGTGTTGCCTTTGTTTTTTAAACACAGGCTGCCTGACTTTTTCTGTTGAAGGTTGTTGTAGCTCTTCTCTCTTGTAGGGGGCAAATAATATTACTGTTGTTCTAAAGACTCTAGAACTGATCATCAGTCAGAAAAAGGATCATAAAATACAGTGTTTTGTAGTAAAAAAGAGGGAAAAAAAACCCCAAACACTTCTCATACAAAACCTATGACCTTGCCATTCAGAAATAGATGGGCAAAAGTAGAGCTGCAATGGCTAATGGACTGATCGATCATTAATGGATTGGTCGATCATTAATGGATTGGTTGATCAGTAGAAAATTAATCGCCAACTATTTAAGGTTTCGAAAATTGTCATATATGCTTAGTGGTTTCAGTTGTTTCCTACTAAAAATAAAATTTAAAACTTGTACCACTCAAGGGTCTTATTTTGTTTCCCAACAGATTAACAAAAGCCCCAAACTTCTGTGCTCCCTAGTCTTTCGTAATAAGCTCATAGTGCGAGTACAAAGGGCAAAGGTTAAATACGTTGCCAAGCAGCATTTCCCGCTTTGACAAATGTCAACTGTTTATTTGGGTCTATTTGGGCTTAGAATAACACTCTGTGGAGTTAAATCGCACTCATCTGGACATCCGGGGTACCGACCGCTTCCCCTCTCACTTCTGCAGAAAATGAGCCTATCACATTGATGAGTCTGAAAGATGCCGAACAAGATCGCATCTTTAACAAAACTGTCAAGTAAGTCTCAGTGAGCATCTTGACAGTGTCCCCGCCTG
HiC_scaffold_12:17102822-17103822	TGGTATAGTAGTCCCCAGGAGCCTTCCAGTTGCTGAATTGTTTTAAAGCTTCATTACACAATAAGCAAACACACACACACACACACACACACACACACACACACACACACACACACAGTTTTGGCAAGAACACACTGTTAAGTATATACATCTTAAATAGATATTTTTGTTTCAGAGTGTCATGTTTTTTTTCAGTTGCCAAATTAACTGTGGACTCAAACAGACCTTCACACTCAATTTTGTTGCTACATAGATACGAGTCAATCATCCAGGTACATCTATAATACTATCTGGTGAGTCCACTGTTTCCCTCTACCCTTGCCAAAGTAAATCCTTCCATGCTGTGTATGTTTAATATTAAAAAAAAGTCATACATTGTCCCACTTTCATTATTTTCTATCACTGCCAGAATTCTAATGAAAGTCAAATATGATTATGCTCAAACAAAAGAATAATGAATTAATTAATTTTTGCACTCCCGAGAGGCTGTCAGAGAGCGAGACTTTCTTGAAGGTCTTTGAAGAACTGCTTCCTAATAAACTTTTTTTGTCTGTGTCTGTGAGCAGGAAAGATTATTGATATAAATTGTGCTGAACTGGTTTTAGTTTAAGAGGCAACACATACCACCAGGACTGGCTCGACATCCATATATCCACTTAGTGTCAAGATCTTTAATTTATAAGCAACACGAAACTATTTGCTTGAAACTATTTGTTTCAGAATGAAATTAAACAATTAATTAAAAAAAGACGTTTAGCCTTACATTTAGATTCATACGATATTTACTTCTTTCGGTGCCTGACCAAACTTCTGGACAAAAGATACACTTAGAGAGAGAATACTTGGAAGGGAAATCCCGGGATCCCAGTTGCTGGTAATGATCAATACAATACGACTGATGACTGGTGACATATGAGCTTGTCTGCATCTGACTGAAGAACTGACAGACTGGCAGATTGATCTAGTTGTTGTTAAGTACAGGTGTGATCTATACATGACA
HiC_scaffold_12:21100033-21101033	TGTGTCGGCCCGTAAATCCCTTTCCCCGCACGGGTTGGCACAGGCGCTTTCATGTGCTGCATCTCAGACGAAGTGTGACCCCAGCTTTAGATGGGAGGTGGTTTAATGGCATGTAACGGTTCATGGGGAACAGAACATCACAGAACATTAAAGAGCAGGAGGCGTCAGTCTGTCAGGTGTTACAACGGAAGATGTTTGCCTGAGTTTGCCCGTAGAGGGTCACAACTTTGTTAACATCTGTAAAACTTTCATGTGAAAATACATAAATAAATTCAAGAGAAGGGGTTTGGTACGTTCATAAGATCCAATATGTCTCTATTTTTTATTAATAGAAATAAAACAAATGTAAACTAACAGAAAAGACACATTAAAGGCAGACAAAAAAAATCCATGTAATAATTCATAATGTGGAGATGCCAACATTTTTGTTCAGAATAAGATCTGAGGAGTAGAATACAAACATGTTTATTATGCACCTACTGATGATTTGTATTCCTTGAGGCGAGTCTAATGTTTTTTCCAAACACTTTTCCACTTACTAGAGGAATTAAAAGTTTGTTTATTCTCAATCGTTAACAGAAGTTCAAACCATAAATTATAAACTTTTTTTTATATCCGTGCACTTTGAGGCTGGTAAAATATTTCACATGGGTAGTTCTGATGTGAGACACCATACGCACAGAGTGAAGACCTTAATTAGAAGTAGGGCGAAAAAAGAACATGGTGAATCAAACATTATTTTTATTTATTTATGTATTTATTTGCGTAGGTGGGTGGCACCAAGGCAGGAGTGGTGCGGTTCCTGGGGGAGACGGACTTTGCCAAGGGAGACTGGTGTGGAGTGGAATTGGACGAGCCACTGGGCAAAAACGATGGAGCTGTAGCAGGGACCAGGTGAAGAGCTCTGACTGAAGACAAATTAATAATGTCTGTTTTAATACAGTTATGCACTAACCTATAAGGAAAATGTTCCAGCTGTCAGTGACTGTGTTTTGGTTTT
HiC_scaffold_13:2202163-2203163	GTGCGTCTGTCTTATTATTACTGGGGCTTTATATCTAAATATTCCAAATATCAGCGAATCGCCTGTTTTCTGGTGGTTTTGCCTGATAACCCAGTTTAAGAGCTGTGGTTTTCAAGTTTCTTTTTCTGTGATAAACAACATGTCCAGGCTGCTGACAGGAAATATCACGCGACATTTATCCTACAAACTTCTCTAGTTTCTCTATTTTTTTTTTCCAGAGATTTCTCATTGCCACACGACGTGGACGTGATCGTGGACCCATCCCTGCTCACAGACGACCCCCCCCCCCATCCCAGATGTGGACGTCCTCCTTGGTCCTTCTCCGTCCGTCCAAGAAACTGGTTCGAGAAACAGATGCAGTCAGACGAACGGGCAGGTTGTAAACAAGCTTATTTAGAAGGAGGAGATGCAAGTAAAGCATGGAATTATGAATCAAACCGTCTGAGTTTACAGACCCAGTCCTCCTCCGGTCGCTGTGGAATGAGGGATTGTCTCCAACATTTCAGGTGCTCACTCTCCGTTTTGCCTCCAGGTCCAGATGTTTACATCATCTGGGACAGCTGTTGGTTTGTTTCTGAGCGCCTGACATCTGACCACTTGTGGTCTCTTGCCCTGGATATCATCATGTTCCCAGATCTCTGCTTATTGACCTGGTGCATGGACAGATACAGAATGGACCCGTGGGATTCAGGCTCAGGGGGGCCTGGGAGGTCCAGGAGCCAGGACCTGAGCCTCTGTATGAAGTTATTAACATTTATGCTGTAAGGTAAAAGTTACAAAAACACCACAAAGAGACACAAAGAGACAAAAAGTGAATCTAAGCAAACCCAAAACAATCTTACAGACATAACATGGACTTCAAGAGACACAAAAATATTAGAGACAAAATGTGACAGCAAAAAGACACAAAACACCCATAGAAACAAAAAAGTCACTACAAAGAGACAGAAAATAAGTTTGAAGAAACACAAAGTCATCACAGAGACAAACCATGAACTTA
HiC_scaffold_13:2300046-2301046	CAGCGCCCGTGTAATTCCAAGCCCGCCGCCTGCGCTCTGCGCCCCGGGTGTCGGCTCCGGCTTTTACAGCCCCGGCTCCTCGACACGACTCAGGAAGTGACAGCCTCATACACAATATTCTGGTTAGAGCGCGGCGGGTGATCCAGGGCGACGCCGCTGCAGAGGAAACCAGACCCCCCCGCCCAAAAAAAAGTGGACTAACACAAGACAAATGAAGTAAAACAAATAAAAAAGGTGATTTAAACAGTGTCTGCACTGCCAACATGTCATTCATTCATTCAAAATAATGACTAATAATAGTCATAGTAATGGCTCCACTATGACTGTTGATAATTAAGTATGATATTTGCTGCAAATTATTGTACTTCTGAATATTATGAAATTGGCGAAAAAAACAGATTCAAAACTGTGAAAATGTGATGCTTATTTATTTTTCCTGTTGATTTGTGGATGATTAAATTTGTTTGCTACACAATCAAAAAGTATTTCAGCCTTATTTGGATTTGGACTTTTGGATCAGAATGATTTGATTCTTATTTTTTTTAATTTTATGCCCCCTCCCCAAAAAAAGAAGCAGCTGAGGTTCAGAAAGTGAAGCAGCAAAATCCGACAGACATTTTCAAAGTCTCGTCCGCCGCCAGACGCCATGAAGATTTAAGGAGACCTGGACCCAACAAAGAGAGGCCTGCTTGCGGAAGCATGAATTATTTGTACCAAAATGTAGATTAGATTTTGTGTTGCACCAAAGATCAAGTCCTGACGCTGGTTTTAAAGGGGCTCAGGAGCTGCAGCAGTTTCCTGGTCCGATGAAGAGGATGCAGCAGCTGGCGGCCGTAGGGCCGAAGCGTTCAGTGCACAAAAATAACAGTCAACAGTGTTAAGAAGCGTCGGTTTCTTACCGGAGAGCACCACCTCCACCAGGTCGCCCTCGTGGATCTCCTCCGCGCAGGTCAGCCGCTGCAGGATGTTGTCCGAGTTCAGGTCGTGACGGAAGAGCAGG
HiC_scaffold_13:6300703-6301703	GTGTTAAGAGGAGCCCTATACGCCTGAATTACTCAGGTAAAAACTGTAAAGTTAGACAACGGTCAGTTACATAATCCAGACAGATCAGTTCAATGTTCCTACCTTCTGCATCCTGTTGGGTTTGACTATGTTTATAATTGATGAAGGTGACAGAATCTCTGTGATACTTGCTATTGTTTTGCAGTTTTGCCCAAGTAACCTGTAGTTTTTTTTTCCTTGTGTGGCTCCAAGCCAGACAGAGAGTCTGCGCTATGGCTGTCATATCAATAAAAAAAGGACTAGAGTGGACCAAAAACAAGATCATTTTCTTGAATTACTGAATATTGCATACATGCAGGATTAGTATGATTAGGCAATGTCTGAGCTTTCTGGAAAAAAGGAGGGGTTTTACTTTTCAGTCAGATAATATTTAGGTTCTGACAAGTAAATATTCAAGTTTTTGTTGTTCATTGCCTCTACTTCCACGCTGAAGATAGCGGAGTAGCCTAAAGATCAAAAATGCAACTTCCCTAACAGACCCCTGCTTTTCTCATGTGCCGCTGTAGGGAAGCCTCCTCTGACGACAGTCACACAAGCAGGGGAAACAGGGGCACAGGATTAAAGGAAGAAAGATCCTGGTCATTGTTCATCACTGTTGGATGGAGCTGCCTCTCTGATCTGAAGGAAACTGTTACTACTTCAAGTTGGGAAAGCTGTCATCTGTTTGCAGTAAGTTTACTTTTTTGATCAAAATACAGTCTATACTCTATGCAGTGTATAACACTACCAACAAACTTTAAAGCAGCTGCCTTTTTTAAGTGACAAAAAAGATATGAGGGATGATGTCTTCGTCTGTGTCGCACCATGCATTGCAGATCTGACACAGCGTGAAGAGATGGCTCAGAGAGAAAAATGTGGCTTTAAAGTCAACAAGCTTTTGAGTTGTTTCCCAGCCTTGAAATTGATTCATTAAGTGTGTTTTAATTGACACTCTCTGTGATTTCACTGTCAGTTTGAGCTC
HiC_scaffold_13:7500197-7501197	TTGGCGCAGCGGTAACAAGTGAAGTCCACCCTACGGTACCTGGCCCACATCAGAGCTTGGGGGAGGAACTTGAACAAGACACTGTCTGGTTTTCACAAGGCGACGAAGATCGGGGTGTCAATCTTTCTGCACCTTAAATCAACTGAGCAATCAGCCGCAGTTTGGTTTTTATTAGATCAGTGTTTATAGTCCCACCTGTTATCTCGATTCACTATAAACCTGATTCCTGGCACAGAGCAGGGCCATTGTCGGCCGGTGAGAAGTACATCATCAGTCAGAGGAACAAAGGCGTTTTTGTTTTTGCACACATATTTAAATGTGATATCTGCTTTGAATCCAAGAGTTCACAGTTTGTAATGGAGTAATGGAGTGCTACTCTGCAAAAACATTTTGCTACACCATCTTTATGAATAAAATAAGGGATGTGTATTTTTCTTATTTGCTTCATACAGGAAGTTAAACACTCAAAACAAACTGATTCATTTGGATTGTTAGACCTTTGCAATGAATTTTTGAATTTACTACACTGCTGGATGTCCAAACTGATTTGATTGTCAGGGGAGGCTATTTTTAAGCTTTCAGTTGCATTCTCTGTCATGCATTGAGCCTTGATTAATTTTTACGAAATGGCAGAAAAGGTGAATCTATTCTATTGATACATATATCGGATGTTGATATCCATAAAAGTAGCAGTGCATAAAATTGCTGCGTCCTGTTACCACCGGTGGAGTTGTTGACAGTTTCATGAAGAACACAGCTGGTCTGAAAGCTCGGTGATGCCACACAGATAATGAAGCTGCAGTAGCTCGACTCTCTGCAGCTCCCTTTGTTGTAAAACCGTCAGAGTGGTTTGTGTTACCGTCAAGATGAAGACCAAGCGTGTTATTAGCACTGTGACTGTGATGTCACAATAATGGCACTTTAATGCACGGTAATAAAGGCTGTGAATGTAATACTGTGATTGCAGATGATAATGTTTTAAAGGATAATTTCTGGTTCA
HiC_scaffold_13:8900118-8901118	AGCATAAGCCCCACATCACTGTTTTTTTTTTCTCAGAGAAAAGTATCTGAGTTAAGATTCATTTTAGAAAAACCCAGACACAATAACACACTAATCAGTTTAGGCCGCTGAGAACTCACCCTCCACGGTGGCTCCGATGGCAAAGTCTGAGGGTGAGTAGAACTCTGGATTTTCCACTGTAGAGCCCGGCTTGGGAATGCGCGTCTTCTCCAGGAACTTGCCGCCAATGATTCCAGAGTTGCGGGTGGTATTTTCAAAAATACTAATCATGTCATTGGACAAGAAGTAGGAAAGAACGAAACGTCGGCCTTCATCTTCAGGATTCTGGGAGTCCTGGAATGTTAGTAACACAGGACGGATAAAGCAACCAGAGAAATGGTTTGTCACATTGTCAATGGCTTTTTGTCTGCTCAATCAATAAAATGTGGTTTTTGGGCTAAATTATTATTTTGTGATTCCTGGGTTAGTCAAAGAAGCAGCACAGATACATTCTCAAATGTTGTCTCACCAGCCTGGCACTGTAGCGCAACACTTTGTGGTCGTTCTCCAGCATCTTTAGCACATTCTTTTTCGGAGGCTCAGGAATTAGAGACAAGCAATTCTGGAGAGAATCTTCAATTGAACCAAAGCCATTGTAGGGAGGAACCTCCTGTAAACATACACAATATGGACATGTGAGGATAATGGATGAGAACAAATAATTATTTAAAATACTATTTATCCACTATTTATATACTATTGATAATATTATTTAAGTATCCACAGGCAATGCAAATTACATAGTCTTTAGTTATGTAAAAGAAAAAGAGATGAAAAACAGTTACAGTTTCTAACCTTCTTCCTGTCCTGAAACATGTCAACCTTCTTTGGTACTGCAGTGGGTTTCATCTCCATTTCAGGATGTTTCCTCTGGAAATACTCTTTAGTGAAGCTATCAAAGTCATACAGCAAAAAACGACGGCCCAGCAGCTTCATTGTTTGACCCAGCTGGAAGTCTCTG
HiC_scaffold_13:12800084-12801084	GTGGAACACTACTGACTCTGTCAGAGAATTTGACTCATTTGTCAGTGAGTAAAAAGGATAACCAGCTTCCCAACAACCCAGAGAGAGACCGCTGCTTAGCTGTTCTCGGCTACGAAGGCTTTAGCTCCGGGAAACACAGTTGGGATTTGGAGGTGGATGGCTTTTGGGCTGCCGGTGTGGCTGCTAAAACCAAGGATCAAACCTCTACAGGGATATGGGGCATTTATGCATATCTTAAAAACGAAATTTTGCTTGAACTTTTTACAAGCAAACACATAAAGTCCATAACAGCCGACATATTTCCCAAAAAGGTCAGAGTGCAACTAGATTATGACCAAGGGCTACTGTCATTTTTTGACCTTGACAGGAAAACACCTCTACATGTCATTAGACACACTTTCACAGATCCAGTTTTTCCATATTTTCATGCGACTGTAAAAATCCTTCCCTCTGAAGTGAGGATAAAACAACACACATAAACAATCTGCATTGCTGCAGAAGCAAGACAACAAAATCCAACCCTGTGTCCTAGATGTTACCTTTTATATACATTAAATTTCAACAGTAATTATTTTTTAAAGGAACCATAACTGTGGTTAATAATGTAACAAGAATCTGCTGTCAATTAACATATTTTGCAAGTGGCAAATATATATATATACTGAATGTATCAGTTAAAATGTTCAACATATATGTAAACCGCCAAAATATTTAAGTGCAATATCCACTTGTAGTGATTACAGTATTATTAAATTTTGTTAACGAGTGTGTTCAGGCACTCACAGCACATGGTTAGGTTTAGGGAAGGATCATGGTCTGGGTTAATACAGAAAAAGTTCACAGTGACTTCAGACAAAATGTGTTTTTATACGAATAACAAAAAATATGATCTTTCCCTAACCTCAATGAGAATGCTTTTGTTGCCTGAGCCTAACCATAGACAGGACTACGAATGTGAACTACCGTCTGTTCAAGCCACAGTCCTGCGCTTTGAAGATCC
HiC_scaffold_13:17400086-17401086	TCAATCAACTTCCTTGTCTTCTGATATCTGTATTAGAGTCAGAATTGCATATCCAGCCCTTGGGGGTCTGACGAAGTGCCCTGCTATTGGCTGATCAGGCTAATGATGCTTGTCCAGCACTGCATCATGTCACTGTGATAAGATTGGATGTTGCTTGTGTCAATCGATGTCTCACTGCCATGCTCAGAACCATGGTATAATTGGATATATGCAGTATTGTCGAGTCTAAATCCCCCAAGGCTAAAAGAAAGGGAGTGCAAAATGGGTAAAATGATGGAGGAGGAGAGATGTTAATTCTCATGAGGGTCAATACATTGGCAGTTTTCCATATTTTTGAATCATTTATTTTTATTTTCAAATTTGAATATATTGCTGTATTTCTGAGCCGTTAGTCTTATTGTAGGAGGATTATTGGTAGTTGACTTAAAGCTGCACTATTCAATATTTTTATACGAATAAAGGATAAAACTTCCATATGTAATGTGGCAGCTGTAACTTGAATATTATTACCTGACCCTGCGGTGTTACCTAGTTCTACAGAGACTTTTAGGTGTTTTAGCACATTGTTTTGGTTTGCTTTGTTTCTGGCCTGTGACTCTGTTCTCATTAATGATGCTCTGTGAAATTTACTTTTAATTTAATTAGGTTTGTGTTATACACCTACACTCACTTTGTGTGTCTCTGAGGTCTGATAAACATACTGAGTGCATTTTTCCTTCACAAAGCCATTTTTAATACGTCCTCTTAATCACTGCCTTTGTCGATCCATTTCTAGGGGCATTACTGCCACTAACTGTCAGTCTGCAAAAATGGTACATGGACAACTTTAGAAACTAGTTGGTGAACATAGTGGAACTTTTAGCAGCTAAAGAGGCAGATATTTCCCTTAGATGTTGCTGGAGATCCAAAAACAACCCAAAAAACTTAAAAAAGACGTGACTATCAGTCCCAGCCAGAAATGGGCAGTTGTTTGCAATCAAAGCCATAACAACTTCATAAG
HiC_scaffold_13:20300012-20301012	TGCGAACCAGCACTCTGCTGAATCACAGTGCTGCCCTCTCCTTTTTTCCAGAATAAAAATCAGAGGGCAGAAATGTTAGCTGAAGATCCAGCACCTTTTGGAGCCCTCTGCTGCACTGTCTGGAATCAATCATTGCAACCAGTCAGAACATTCCCACACAGGCCAAGTGGCCAGTGCAGTACCCAATAATTGGATTGACTCTGTGAATGGTTATTCGATTCATTCAAGTTCAAAATTCAAAATTGTTCACTAATCTGATAACTACAGCATATTAGGTTTCTGATGCAATTAGCAATAGCAGTCAAACGTTCAGTAGTATCACCAGATTCTCAATATAAAACTCATGAGAACAAAGGCTACATGCTTCTCACTAATTACATGGTGACATTTTGTGACTATTGCAATGACGACGGAGTCTGATCTGTGCACACACTTCCACAATATGGAGGTCATGTCAGTTTTTCACAGTAATGACTGCTCCTCTCCAATGGTGGGCTTTCCTTGAAATTTCTCTCCCTCTCCTTTGTGGCACACATATTCTCATGAATCCCCCTTTGCTTTTACATTCACAAGAAGTATGATGAAGAGAAACACTGTGTGTGTTTGAGTAAAGCTTCCATCATCCAACATGGGCATTGTGCTTTTCTGCCCCCCACCCCCCCACCCCCGCCCCGCTGCTGGCTGGCTGGGAGCACAGCATTACTAAGATAAAGCACAATTGTTTTGTTCCTATGATGTGATGGCCAGCAAAGCCCAATGATTAAACTGCCCACCCCTTTACAAGCCCACAGTCACATCAGATATAGATGATGTCACCGTCCCAGCTACCTAGCTGCATCAGCATCTCAAGGGGCACCAAGGCCAAGAGAGGAATAATGAAGGTGGTGAGGGGTGTGGTCTTTGTTCCACATTTCATCTGCACCAGTCTCCCCCTCTCTCTCCCAGTGGCAGCAGAGGCCTTTCTGATTTCCACTTTGGTAATATACTGTAGGTAGCCTTC
HiC_scaffold_16:1700450-1701450	TACACACACTGAAAGAGAGAGAGGCAGAAGACAAAAATACTGTACTGTAGATTAAAATTATAATTCAGAGGGAACAAAGACTAAAATTGAGAAAAAAAACTTTTTGGCCAAAAGGCAGAATAGAGACATCTAGACTCTAATCTTAACTAATTTCCTAAATTATTTTTAAAATATCTTTTCCCCAGCATCCTTGACTGACTGATATTGATAATACAGTTGTCTATTGAATATCATTTTAAATAGCTAAATGGATGTAATTCGGATTGAGATATCTTAATATTTTGAATTTTTTCCGGGTAATAGACTTTAATCATATAGAAATTGCCTATTTTACACTTCAGCTTGAGAAATAGTTTTAGATAAAATCTTGTGAGGAGTGTTAAAAATTGATTACATTAATCCATTGATGGGTATCAAAGAAGTTTGGCCACTATACCAAATTGGCACTGTTTTTATGCCATGGTGTGTTGCAAATGATCAGTGCCAACACATGGGGCAGATCTTGTGCTTTCTATATTAGGTGCGGTTTTACTGGCAGGGTCAGAATGTATGTTTTTCATGGGTGTGTGTCTCTCCTAACAGAGGTGGATTCTGGATATAATTCCAATTAACTCATTTTGAGTACAAAGTTTAAAATATCTTCAGAAATAAATTTAAAAAATTAACAAATTTTGTAAAAACATAACATTTTAATAAAGTTCAAGGTTACTGAACAACAGGAACAATAAAAAAAAACAACTTTCATATTGTGAAATAAAAAATACAGACAATAAATGTACCCTTGACAGAATTAGATAAATTTAAATTATTCCTCAAACAGAATTACAATCAAATAAGTTCAGTTATGACTCTTAGGAAAAAGCTTTTTTTCAGCCTGGAGGTGTGGGCTTCAAAAGCACTGTAGTGCCTTCCAGAAGGCAACAGTGAGAAAAGTTTGGGACAGGGGTGGGTTTCATCCTTCAGGATGCTACGGGTTCTGTGGAGTCAGTGTTTCCAGAAG
HiC_scaffold_16:1900100-1901100	TCTTTTTGGTTAAGAGATCATGAGGGTTAACCACAAATTACAACTATGAAATAAATTTTGTGTTTGAAACTTGCTAAAAGCCACAACACATTCATTTTAAAAAATCGGAAGTAAAGAGTAAATGGAACTTTAGAGATAGACGGAATAATCTACAGCATCAGGACACAATAGAATACATGTTTTGGGCCCCAGTCATATATAATATACAGGGTTTTATAAAGGGGATTTAGGTATATATCAAAATTACATAATAAACGTCAAGGGTGGGAATCTTCACAATTCAATTCAAAATCGATTCTAGATTCGAATCCATTCTTAATTCCAATAAAAAGTGAGGGGGCACTTTGTTTTACTCCATTGTTCTGTGTGCCAAATGCATGTCTCCTGTCGATGGCTCACTGAGCTGCAAATTAAACTGAAGAGAACCTTCAAAGTGTTGCAAATAAGAAAAAAAAAATTATAAAATGATGGGCGTTTCCATCAAATGGTTTCGAGTGAATTAACTAGGCTGCATAGTGTCGTAGAAGGTTGAGCTACAGAGTAGAAAAAAAAAGGTCATGAACTGGAAACAAAACAAGTTGTCTGACAACCGCCAAAAAACCTCCAGGGAGCAGAAGAAGAAAACAAAATCAGTCACTTTGGCCATTTACAAGACAAAATGGAAAGAGGGCTTCAGGGTTTTTCTTTTTCAACCAGGTAAGATTAAATTATTCTTTCATGTCAACCATATAGACAATATTACATATTGTCTGAGGACAGGAAAATGCCAGAAACAGCAGCTACTTATCCTTCTACTACTTCTCCTTCTTGTTCTTCTATAGAAGCAAAAGCAAATGATCCTTCAAGTGAGTTAAATGTTTACCACATTAGAACTTATTTGGGAAAGGTGCTTCCATCTCCCATTATGAAAACAATATGGCTGAGAGCGTAGCCAATGGGACAACTTTGGCAGCCTCTCAGCAATTGGGAAATCATAAAAAAGGGTGATTTGAGTTTCTGC
HiC_scaffold_16:13900402-13901402	GATAAAAGGTATGATTCACTAGCCACTGTAATTTCCACATTAATGGAATTAGCTGTAACGAATGTAGGCTATCTATGAGACTTGTCACGGTAAACATGAAACTTCTAAGAACACTTTTAGTGCCTGATAGAATAAAATATAATACTCATCTAGTCCCTGAAATAAACTAAAGATTGAGTCAAAGCCTATTATATGGCTGGACCACATATTTCAATAAGCAAAATTGAGGACGTAGCTGAAAACTGTTTTGGAACCACTGCAAACATATACTTTCAATTGAAAGTAGACAAAATCTTCTTAAAAAGTCACTAAATTTTGCTTGATGACATAAACTATACATAGTAGACTATAGACGATATTCTAATTTGCAAATTTTTGACATCATCACGTCATATTTGCATTCTTCCTGGTGTCAGCTGGTTTCAACCCTTTATCTCTTTACATCTCTCCTACTCTCTACGCTCACATACACAGTAATTTAATACAACTGAATTTCCAACAAAGCTGTTCTCATTTTCAACGTTTCTCTGTTGCTGTTGTCAAACAGAACAAGTATGAAATAATGACTGAAACGTGGCCAATTACGACTCCGTGTTAACCAGCAGTCACTTCCAAGCCATTTCCAAGCTGCCGCTCTGCTCTACGAAAAAAATCCTGATTTTGTAATTGTGTTGCTGTCAATCAAAATCAACATACACATAAATGAAAGACAACAACTATGCAAAGCTCATGACTCTCTTTTACTGAAAGTAGCTAAGATTTGCCAAAAGGCCAATAATTCTGTCGCTAAGAGCAATTTTGAAAAAAAATTTACTAAAGGGGTCTTAAAAGTCAGTAAATCTGGCAACAACAAAGTTGGAAAAACACACCCCCCAACTGTTTGTGACAACTAATTTTGAGAGAGCCATGACCAGTGGTGGCAATCCAACACTCCACGACCAGTGGTGTAACCTCATCAGTCAGTCAGTCAGTCAGTCAGTCAAAGACCCTCATGTTCTTA
HiC_scaffold_16:15700035-15701035	TTTGGATCTGTTGCCCTGGAAACTATGTAAAACTATTGTGATCCTGTGATAGCTAACAATGCAGCTTATAAAAAAAAAATTTTTTGGAAGTACTTCATGACTGTTTATTTGTTTCCTTTTTGCTGTTGCTTGGATGTGAGTCAACATTACTAGTTAAATTCACAGCGGAAAGGATATATCCGCACTACTTTTTTTTTTTTTTAAACTTCACCCTTGCAGAAGTAAAACAACCAACAAAACTGTTAGAAATCAGAGTGGGTAAAGGCCCGAATGTCTTCCTGTTCCTCATGGGATCCCGTCCTGGCTCGGCCCCATCTCTGAGGGGTCGTAGCCTCCATGAGCACTGCTCACAGAAGATAGACACAGATTTAATAAAACTAATGATGGCATTCCATTTAGATGGTGACTTTTATAACTTGTCACCTTTTGTTCCCCCTCATTTTCAAGTCGAAAATTCCACCTTACTATTTTACTAACAGTATTTTTTTTTTTTTTTTTTTTTTAAGTAAAAAAAAAAAAAAAAAAAAAGTAGGAACCTTCTTTTTGATTTCTGGTCAAAATCTTTTGGGAAAGTAAACTCTGACAACATGGTCTCCTCTCAGCGTACTTCTACTTCACCACTAGATGGCATAAAAGTATAATGGTAATCATAATGTTGTCCATGATTATTTGATAAATTGTTAAAACCGCTCCAGCTGTATTGCAAATAGTTTCTTATTAACCCCAGCTGGAAATAATATGGAATGCGGTTACCATGGATATTCCCTCACTAATCTGAGAGAGCTAGATGGGAAATGAAGATGACAGGAAAAAAAAGTTTGACTAAAGTTTTCCGCGCAGTAAAAAAATGCAGGAAAACGTAAAAATGGAAAAAAAAAAAATCTCAGATTATGTTCGCATGGTTTTATCTGCAGAAGGCATGGGTGGTGGTGAGAGTTACTGAACTACCCGTCTATGATCTATACTTTACTGGACTTTGATTGGAGTTGTTAATTAGAGA
HiC_scaffold_16:16800144-16801144	TATCTGTCTGTCTGTTGTAAAGGTTTCCTTACGTGCTTCTCCCCGATAACAGCTCTCAGTTGCATTATTACATGTGATGTCACTTCCAAACAGGCATGTCCCGAATATACCAACGGGACACTGGCGACAGGTCAAGCATTGTGCTGTTTAAACAAAAGACAGACGGAAAACAGTCAAATTCAGCCTCACAGTAACTCACTCAGAAAAATAATTTGGAAGGGCCTAATGCCAAGTTCAACAGTTCTAGGAAATTTATTGGTACTTCCTATAAAATCTTGTTTTATTTTGAGCTTTCCAAAACCATTATCGCCCTGGCTTGGCATCCCTATTATCCCTGATAAAAGATTTTTTGTAATGCTCCGTAATGATCAATCATGTGATCACTTGAGATAAATACGGGCTCTGAGCTTCGATGACCTTTTAATAATTGAACATGAATCACTGGGTGGAGTTCTAAGGGTTACTTTCAAAGGTTCATCAAAATATCAAAAAAGGACTTTTTCTGTTATAGTTCTGCTCCATCGAAGGCACTTTTGACCTGAGTAGTTCCCCACAGCTCCATGCTCGGGTAACTATTGTTTACCGACACACACTGGATTATATTACATTTAGACACAAGATGCTTTAGTCTCATTATCGGTTTCAATTCAGAACAGCAGTCCTAGCGTCCTCTGGCAATTAGTGCTGCACAAAACACTTGTACCAGTCTTAATGTCATCAAGCTGCAGTGCAGTAAAACCACCTGGGACTTAGTCGGTGAACATAACCATTAACCTTTGTCTTTGTTTGTCCCCAGACTTTGTCCTGGGCATTTTGTTTGTTGCTGGTGATGAGCCTGTGTCAAATCAAAGTACCAGCAAGTTCTTTTGCCTGCATTTGTCTACCAAATATAGTGTTGGCTGGTGCTAAGCACGGACATACTTAGTTTGTATTAAAGTCAGACAAAGCACAGTCTTAAAGACAGATGTTAATATAGTAAAGATTTTGAATTGAAGACATT
HiC_scaffold_16:18300564-18301564	GCCTGCACGAAGCTTCAGTGTGACGCAGGATGAAATTTGACTCCAAAGAGGAGCAGGGGTGGAGCGACAATAAAAAAGAGGAATGCATTTCAAGGAACGGACTCTCCCTGGTCCGTCTCTTCATCATGTGTTTGTCAGGAAATCTGTTTCCCTCTGAATGCCCATCTCCATCCACCCATGTGGTGGCAGTGTTTCAGGCCAGTCGTGACTAATGATTTAGTCACTGCAACATGTACGTTCTTCAGCTGCCGAGTTACAGTTTTAAAATATGCGCTTTAAATCCAAAAATCCAAATATGGGAAGGATAGAGCTATGGCTCAATCCAATAGGCTTAGTTTTTCCTAAGAATTTTTCCGAATAGACTTAGTATTTCCTTAACTGTTGTGTCTAAGAAAAACAACAATTAATCGAAGTAAATCACCATAACTATGTAATTATTCAATATCAATCCATTCCATCAACTCCTTGCCTTTAAAAGCCTTTTTCATTTACCCATATCACTGGGGAAATTACAAGTAAAAAAGGCTCCCTAACACTGAAAATTTGCAATTGAAACATTTGAAATAGGTGAAATCCTGGAATACGTTAAAGTGTCAGCCAAAATACAATTAGTGGAAGAGGCTGAATTGGCAGTTAAAACGGAAGTGTTGTAAGAAAACGAAATGTTTATTTAACTGTGAGTGCTGATTTAAGTAAAACTGTCCAGTCCAATAAATGAAATACAATCCTGATGTGTTCATTTTCTTGAGAATTGCTTGAAAAGGGCTGTAAAATCAAATCATTCACACTTTGGTTCACATTCCTCTTGATTAATGAAAGGCTTTCCTAAGAACCTATTTAAAACATCTCCAGCTGGTTCGAATGATTACTAATACCCTCAACAAAAACTAAATACGGCAAATAGAAAACCCCAAAACTAAAATCTCTCTATTGGCTGCCTGTAAGATATAGAAGTGACTTTAACATGCATCTCATTTTCAGGTCACCTCATGGCCCCCAT
HiC_scaffold_16:22800662-22801662	AGGCACAACATTACCGCTGCTCTGATCAGGTGGGGATAAAGCATCAGACGTATTTATACAGCAGGTGATTGAGAAGTGCCCCCCCCCATTCCTTTAGACCCCAATCAGACATTCAGAGAACAAATCTGAGATGGCGAATCTCTCGTGCAGCTGCAAAGTCAGTGCTTTGTTTTACACCAGGGACACTTGGTTTATGCCCCTGTTCACAAGCAAGATGGGTTCAAGAGATGCAGAGCCCCCCCCCCCCCCCCCCCCCCCCCGTTCTTTATTATAAGAAAAAAACACTTTGCTTTTCAGAAATAAGATGATTAACTCAAGGTCTCAGTATAACAGGATTAAAAGAGTAACTGCAACCATGGCCACTCTCAGCATCCATCGGGAGCAATTTAATCGGCTACAAGCGTCATGGACAGATGCAAGTTGGCTAAAACTGAATCAGTTGGGGCATTTCAAACAGTTCAAATCCACCAGGAGGCCAGAACCTTTGGTAATATCTCTAATTTTATTTAACATTGTCTGTCGAACAGCTTTCGGCCGCCAGGGGCAGCACGCTTGTTACATTGGCCCTGATCGATAAGGAAAGAGAAAGGGTTTCACTTCAACTTTGAATGTTTTGTGGCTGATCTCGGATCATCATGTAGTTTGGTCCAAAGAAAAAGACCAAATTACCAAGAAGAGCCTCCACAGGATCCCGTTCCAGGTTCAGGACAACCAGGGCCCAATCAGCTGAGAGCACAGTGATCACGACATTCAATAACACGTTAAAAAAAAATCTGTGTGGTTCAGATAAAATGTAATTGAAAAGAGTGTTTACATACTTTCAACAGCCACATAACAACAAATGGCACAAGCTTCCAAACGCATGTGATGGTGGTTTTAAGGTTCATGGTGCAAAACATACCCACATCTTTTTTCCTGTTAAAGTGAAAGTGTTGAGGGTTAAAGGCTGTTTCTTTTGATTTTCTTTCTTGTCCGAATTGTGTGTATAGAGGGTGTTGTG
HiC_scaffold_17:3400180-3401180	ACGCAAAGATTTTCTTATTTTAATACAGTTTCAGCCATCATTCAATGCCAGTAAAGGCAAAACGTATCACCCAAGTAGGCTCTTTAGTTTGTGACTGAATTTAACTTAACTACGATTCAAAACAATGTTTTTTCATGTCATACAATGGAGACCACTTTCCAAACTCACTTTAACTGGAAAGTGGCTCCAGACTTTTGGAATCAAAGTGTCAAAATCAAATAAAGACCTGCAAAGATGCACATTTTTAAACCTGATTCTGGTGGAATGTGCATTGATTTCTAAGGAGCTAATATTAAAAGCAAGAACCTAATAATGAAAAAACCCTGTTAATGATATTTCTGAATCAAAAATGACCCAGTACCTGAAAAGCTACTAGAAAAGAAATAGGAACTGAGGATGAAAGTAGAAGGGACTCTACACACGATGCAATCAGGTGAATGACAGGTAAATAAAATGATTAATTTCTGACTTGACCTTGTGTAAACTGGAAAGACACAGCCTGAGAAGTCCAGGAACAGTGGAAACTCACCAGTCTCTGGCTGACTGCACTGTAGTGACTGAAGGACTGAACCAGGCCCAGGAAACACACTTTGCATCGAGCTGAAACGGGGAAAAAAAACACAGACACCAGCTACTGTCAAGACCTGAATTACACGAAATCTTCCCCCTAGTACGACGACCCCACCCACGAGTGTCACAGCTCACCTCGCAGGTAAAACGAGAGGAAGTGGTGAACGAGGAAAGAGGCGTCGCTGCGTCTGTCTGACACCAGGATGAATTCTCCCTGTTGGGTTTCAGACAACGTTACAAACGCGATTAGAAAGACAAGGATGTTAATGAGCAGGCAACACGGCTGCTAAAGCTAGCAGCAACTACAACAGGCCGCTCACACGGATTAGCGTTAGCGCACAGGGCGGCGAGTTGTGTCTTAGTAAAGCAGAGTATGATTTTACAGAGCCAATGTCTCCGCAGCGGTTTAATTTAAAATGTCAGGCCGTTA
HiC_scaffold_17:4200511-4201511	GGAGACGCTGACAGAGCTGGTTAAGTAAGCTGAGCAGACCGTACGTGAAGTCAACTCCCAATTCATATCTCCCCTTCGCAGGCGACCGCAGATAAATAAATAATCTCTCTGTCCCTGAAAGCCTAATTAACCCTGCCATTTTGGGTGCTGGTAATTTCTCATTGATGATAATGAACGTAATTAAATGGGATTGATACTTTAAGGCATTTTAATCACGAGGCAGATGAGAGGCAAGATGTTTGCGGTTACCTCCGAAGACGGCGCTGCGCGAGGCGGGTCCCGAACGCGCCGTCGAGTTCGTCCAGCTCTAGTCTGGCGTCAAGCCGTGCCCGACCGATTGGCTCGACAACGGAGGATGAAGGAGCGGGTCCGTTCGTGTCACATTATGTTAGAAAAAAAAAAGAAAGAAAACCCAGAGCGGACCGATTTGTTCTCGCGAAAAAATAAGAGTAGATCTCCCGATGTACTTTCCCCTACGATGAAGTTTCCCTTTAGTCTCTCAAACCAGACCGGAAAAATCCCCCCCCCCCCCGCGGTGCACCTCCCGAGCGTAGTTATTGACGAGGGGAGGAGGAGGACATAGATTATTTAAAGGGGGTCGGGTAACGCCGCGTACGCAAGGCAAATGTGATTCACCGAGAACACCCTCTGGGTGAAATGGAGATTAATGTCCAGTTCGGCAGTGGCCGGTCCAGCCGCTGACCCGGACACGGCAGAAGCACTTATCGGATTGGAGAGAAGATGTCGAAGTCCGGGATGTCTATCATCGCCCTGTTTTTGCCTTTTCTTATAAAATGGCAAAGCCGGACAGACAAACATGGAAAGAGACAAACACAGGAAGAGACAAGCACACGGGTCAGGGAGCAGTGGAGGTAGAGATGCCAGTGTAATGGCCCTGAGTGACAAAGGGAGGTTTTAGTCGATTTGCCTTCATTATCTGTTGTTTTCACTGGTGGGTAACGATACAATGTCTTTTGTAATAAAGGCACAAGAATGACAC
HiC_scaffold_17:5000200-5001200	GTGATGGATGGTACAGAGTGGGGCTGAGAATGCCAAAAATGTCTACCTGGATCTGATCATGGGCTGAACGCTGACAGAGATTCAAGATGTGCTTGGCGTTCAGTGTCACACCACTCTCACTAGTGAGGAGACAGACAGCAGAGTGTGTGATTTTTGAGCTACTGTACCCTGTTTGTGTGTGTGTCTGAGGGGGTGGGGGAGCTGGGGGGGCTGGGAGTTTCACTGTGTTTTTATTTAATATATTTTTTTGTGCAGCCTGCGTGCTGATATATCCCTGTGTGTCATCCTTACGAGTGGATGTTTACATGCTCAGACTATGTGCGGCAGTACATGAGTTCATCCGTGCATGCAGGAGTGTATGAGATATGAGAAGGGGAGGTTTAAAGGGAAAAAAACAAGTTGAGGGATGGCAGGAGGTGAAGGAAGGGCGGGGGGATGTCAGGGAGGAGGAAGACGAGGGCATGAGAGAGAGGAAAAGCTTGGGGGAGGAGGAGAAAAGAGTGTGTGTGTGTGTGTGTGTTTGTGTTAGAGAGAGAGAGAGAAAGTGAGTGAGAGAGCTCAATCCGACTGAACGGCTGTTAATTAGTTTCAGCTGGTGAGATGTGAAGCATCGGGCTGCGTTAACTCTACATTGTTGGCGGGTCAGGAGTTCTCACTGTCTCAGTCTGTCTGTCTGGCACACACACACAAGCACACACACACACACACACACATACAAATAAACAGATAAAAACACACATACAGAGAGATCAAAACATACATAAAAACATAAAAATGCATTTACATATTCACTGACAAAAGTACACTGTAAATACACTCGACGCAAAAAGGCACAAACACACAGAGAGAACAAACAGCCGTGTGCTCTGCGCTCTAGAGTGTGTATATAAGGGTAAATGTACTACTTGCATACATGACACGCAGTGAACACATGTTGTGCCACACATGTGAGCATGCATCTGTGCTGCACACGCACATGATGTGAGCGGGTAAACATAGT
HiC_scaffold_17:11400007-11401007	ACATAACACAACATTATAGAACTTGGTTTTGGGAATACCTACTTAATCGTGACCATACCAACAAAGCATCATTTAATATGAAAAGACAGAATTGCCGATATCCCTAATGATGGACCAAGAAGATTCCACATAGATTTAATTCAAATCAACTGTCCTTTGCTTATTCTCATTTAATTAACACATAACACATTTGCTTTACATAAAAGAGTAAATGGAGACAATTTAAAAATCCTGATTTTTTTTTTTGACTAAAGTCTCATATCAAAATACCTTAGTTTCCAATAATCATCTTGAAATTCATTTTAAGTTAAATTTGGTATATCATAACTTCTTGTATATAGTGTTATTACCATTACGCACCTAAAAACAAAAAAAAGTGCATAGGGTTAACATGATAAGGTTAGATGAAAGAAGAATAAGACTAAAAGCACCTCAAATGTTGATGTCTTGAGATGTCTCCACATATTCATAGTCTAATACTTTAGGTCCTCTGCGTGACAGTTTCATGGTTGAGACTCACAATGACCAAATGCCCCCCGTCAGTCTCTTTTATCTCTAGTGCCGGACATGGTCAGTACCAGAGTAGATCAGAGATCTGTTGGGGACTTACGCAAATGTATTAGAGCCAGGAAACTGATTCTTTAATTTCCGTGCTTACTCTCTTTGGTCCTCGTTTCTGTGTTAGCTGTTGTGGGAAAATAACCAGTGACTTTTTGTCGACTGTCCACTGTGGACACAATGTAAGTGTAGTCGGTATTTTGAGTGTTAAGTTTAGAAAAATGTTTTATTCCTCAGGTATTGCGCTGCCGTTCATCAGCCCCATCACAAAGTATACAGGAATGATCAATTCAGCTGTACCATACAACTACCCAGGTAATCAATGTTGTCATATTACTACATGGATCACAATTGTCCCATTTCTGATGCAAGTGCAATAGCGATGGTTGTTCAAACTATCCATATCAACAACCATTTGTGTTCAAATGTTCAGTTAAACTTT
HiC_scaffold_17:16100088-16101088	GTGCACAAACATGATATTTTTTAAATTTCTACAAAAGTCAAAATCTTTGTAAACTTCACTTAATCAACACCAACTCAGAAGACTTTGTTTATAACATTTATCATTGATTGTTTCCTGATCAAACTGCTCTATGTGTGGTTTATTTGTGTGCATGTAGTGGCCCTTCCCACAGTGACGGGCCTGCAACTGTTTGATGTGACTCACAGCACCATGAAAACAAGATGGGACAGTGTGGATGGGGTCTCTGGCTACATGCTGCTGTACGCACCTCTTACAGATGATGGACACTTGGATGAGAAGGAGGTAGAGAAAGAAAGAAAAGCAAAAGAAAGATATATTGAATAGATGAATGCTTGTTTATTTTGTATTTGAAACAGCAGCTTGGCAGCATTTATTCCAGTCTTTTGCGTTAAATGCTGTAATGCATGCATTTGTGTCTTTTTTCCACAGATCAAGGTATCGGATGCAGTGACAGAGCTTGAGCTGGACAGGTTGATTCCTAACACTGAATACACTGTCACTGTTTATGCCATGTATGGAGAGGAAGCCAGTGACCCTATTACAAATCAGGAAACTACATGTGAGTAATCACACATAGTGTTTATCGTCTATACTTATGGGGGCCCTTATTCACAACCTTTATCCTAACCTTAACCTAAATTTGATCCTAATCTTAACTGTAAAAACAAGTCGTAGCCCTCAACCAGCCTTCCATGCAGGAGAGGTTTGGACAAAATATCCTCTCTTTCCAAAAAGGTCTTCACTCTCAAGTTCTAAAACTCAAACTGGTTCTTAGTACGTGAAATAGCACACATCAAACATTTGTTCTTTCTCTCTCTCTTCAGTACCACTGCGTCCTCCAAGTAACCTCCAGTTCTCTGACATCACCCATAACTCCGCCCATATCAGCTGGGACCCTGCACCCACAGGAGTTAAAGGTTACCGCATCATGTGGGTCAAGACAGATGGACTAGTCACAGAGGAGGTGTGTGTGTGATAT
HiC_scaffold_17:18900711-18901711	GTTTGCACAAGTGATATTTTGAGATTTCACAGAGCAGATGTACGATGATTTGATCAGAGGTGAGGGATCAGTCTCCGTGATGCGCTACTGATACTGGATGCGCTTGATGTGTCTAATGATGTTGACTAATTAAACTATAATTAAATACATCTTAAAGAACCAACTGCAACAAAAGTCAGTACACCATTCACTATTCTTTTGATTTTTTAATATGTGGTATGTCCACCTTTAATTTCGGTGAGGATTCGATCCTCCTGGGCATTGATGATACCAGTCTTGTACAAATCTGTTGAGAGATGTTCTGCCATTCTCTGTTCTACTTTCATCCATCCATCCATTTTCTGACACTTGTCCAATGTCAGGTCACAGTGGCAGCTGGTAAAGCAACGCAGACCAGACGTCCCTCTCCTTACCAACATTTTCCAGCTCCTCCTTTGGGATCCCGAGGCATTCCCAGGCCAGATGAAATATATTGTAATGTATAATAGCTCCCGCATGTTCTGGATCTACCCCGTGGTCGCCACCGGTTGGATGTTCCCAGAAGACCTCCAATGGAAGGTGGACAGGGGCCATCCTAATCAGATGCCTCAACCACCTCAATTGTCTCATTTCAACACCTCTGAGCTCCCCACAGATGTCAGAGCTTTCTCTAAGGCTGAGCCTAGCAACAGTGCAGAGGAAATTCATTTCAGCTGTTTTTATCCTTGATCTCATTCTTTCAGTCAATACCCACAGTTCATGACCACGGGTGAGGGTTGGAACATAGATCAACACATAAATCAAGAGCTTTGCATTTCAGTCTGGCGCAACACTTGCTTTGCTGCTGATGCTGCACCAGCTGCCCGTCAATGTCCCCCTCCATCCCACCCTTACTTGTGAACTCGTGAAGATCCCGAGATACTTGTACTGTCCAATTCAGGGCAGAAATTTTGTCCCAACCAAATAGGATCAATCCCCTGTTTTCCAGCAGAGAATCAGAATTAGATTTACTGACCCTCAT
HiC_scaffold_17:19600256-19601256	ATTTGTCACATCTATGTTTCTCCTTTGTAACTCACTCTCTCAGGTGCACTTTACATTATATACTGATCGTTAAGGCACATCATAGGAACCCACTGCTTTTAAACCACTGGCTGGAGACATAAGCAGGATACACAGTATACTGTACACGAGGGAATGAAGAGGAGGCACTATCCCTGTAATCATGTGTTTTTGCTACCAGAATTTATAAATATTAATTATCGGTTTAACCCCACTTGCGGTTTGGTTTGTTTTTTATCATAGATTTCCTCTTGTGGGGAGAGCTGTTTACTTTGGGAAATAAAATGTTATCTTTCAATTGTTAGTCTAATAACTACCTTTAATGTGTGTATATACATTTTACTAACTTCACTGCCTTATGGCCAGACAGCAGATATGTAGAGAGAATAGTAATTTCAACATGATTAAAAAAAACACACGCTAAGGGAACAAAACGTACCATCGCAATTATTCTTTTTGTAGTTGCGTGTTTCATGTATCATCCAATCATATATGACCATGACTGATCTCACCCCTGGGTGGTCCATATACATTTTATGCTTCTTCTTTCTACACCAACACTGAGGAATGTCTTTTCACTGCCTACTCCCTGTACCACCTCTTGTATTAGCATTTAGATTCACAGCTGCCAGTTTATTTGTTCCTCCTACTTTGGGTTAACCTAATAAACTTGCAACTGAATGTATTTGAATTTTGAATGTTTCTTTCGTGGTCTCTCATGGGGCTGTAACTCCCTCTTATGAGAAAAGCCTCAAATGTTATGCTTTTTAAATAAAAGATGCATTGATGTGAATTACCTCTATGAGCTATGATTAGTGGTAAATAAAAGCAAACAATGAGACAGACATGATTATTATTAAAACTGTAACCCTGACAAAACTGGGACTCATGACTGTGATTAAAGGCACCTTTCAGAAAAAGCGCATCGCCCTACATGTCTAATAAAGTGCGGCAATAACATGGTGCCAGTGTCTCCCCATGC
HiC_scaffold_17:24700868-24701868	GGTTCACTAACCTTGAACTGCACCACAGAAAGGTTTAATAGATTTTCAGGATGGATGACCGCATGGGCTCTTCCGCAACCTAGGTGGGTTAACTCAGACCAGTGGCTAAATTTTTCACATCTACAGCAGGTAAACACAGCCTCTTTCAGAGTGAAGTCTATGTCACATTTCATTCATTTCTTTGTGTAAGTGTCTGTGTAAGTGCACTCTCAGAAGGGAGCAAGCAGGGTTAGGGAGATCCATGCTTGTCTCATCTAATTAAATCTGCACTATAAACACAATAAAACAGGGTTAACACCGGTAAAGCAGTGAGGAGTTCCACCTGTGCTGTGTGTCTGTCTGTGATGGTGTGTTTAAAATCCTGTCTGACAGGACATTAAGGCTTTAGCTACATAAAGCTAAATCCAGCTTTAAATTATTGCCTTGTAGAATGGACAACACAATTACAACCAAAGTTTTGTGTCATATGCGTTAGAAGAAAATTAGCATACCTTTTACTGTCCCAGTCTGGAGATCAACAATTTAACAATAATACTTATCTAATAAGCTGATTTCTTAAATTAAGAAGTTGCAAGATATGCTGTGTTGTGCATTAGGGGAATCATACTGTCATCAAATAAAAACTTAAATCATAACAGTATTAACATCGACAAATACACTGGCACATTCAGTGAAACGATGACAGAAATTTCTTAATAGCATACACGTAGGAAGAACCTCATAACTGGAACCTGGCCTGTGCCTGTAGCTTTACACAACAGTACACAAGAAACAGATGAGATTACTGATCTCCAGATCCAATTTAATGTGGATAATCAAAATATTGTTTAACCAGGATTACTGGGAGTTTTTAGTTTATGTGCAGTATCATGGAAGCTAACTCAGGCCTACCCATTGATTACCTATTAATTTCTTCATTGCAGTACTGGTATTATTGGGCCAATCTAAACACACTTGTGGAATAGAATGGGGATGTGGTGTGATTTGGCATAGTGACCAC
HiC_scaffold_17:25000244-25001244	GGTGAGTTGTGTAGACAATATCTAGCCACTTGCCAAGCCAATGCTAATGTTACCCTTTCAGCAAAAACTGCAGCCAGCTCTTTGTTATTTGTTTGTGCAGTACTTTTGTATAAGATTTAGTCTCTCTGGTTGTGATTTGTGACAAAATCTTGCAAAACAAGAGAGGAGTTTGCAGACTAGGGCTGTATACTCACGGGCATAAGTCTTTAATGACCGTAACCTGTTTTAGTGGTTTAACCTGGTTTGGCCTGTGTCGGCAGTTGTTTTATCTGTCACTTGCATCGAACCAGGTTGTTATAGTCTGGCCTGCCATCTGCTCTCTGTCCCTCTCTTTCCTTATCTCGCTACTCTCTCGTGTGTAGGTTCTGTGGTTGCTCTGATGTTTACAATGTTTACCGAGTAATGTAAGTTGGCTTTTTCTTGATATCTGCTCTTTATTTATGTATTTCTATATTTACCATTGCCTATTGATTTGCTTGTAAGAGTTAATTTATTGAATTGATGCAGTTTTTGAAATTCATAGGTATTACAAGTTGCATTGTGCAATTACACATTGGTTTTGGCTTTCTACCTTTTGTAGGGCTCTTTGGTTAAACTCATTAGCTATACATTATCCTTTCTTTTCGGTTCAATAGGGTACAAGTACATTGTATATTGTGATTTTAACTCCGTAAAATTTTCAGTTTATCAGTAAACTGTATGAACTGCACTACAGACTGGAATATCTTTTAACAGTGTGAAAAAAACAGTGACAGCTGCCCATGAACCTCTGCATGGTGAATGGCTGTATCCCCACTGTCCTGCATGATTATTAACTGTTATAACCTGGCAATCGGTCACCTTTCCCACTTGCATCCATACACTTCTTCACTCCATCTTGCTCTCCTTGCAGTTGTCATGCATAAGTTCCATGTTTTTGAATTTGTAGTTGCTGTTTGTGTCTCCATATAGTGTGTTGCTATGTGCTGTCTGCTGTACTGTAAAATGTTCTAAAATTTGT
HiC_scaffold_17:25100080-25101080	ATTACAGTATTTTTGAAAATTGACTTGAGCTTCCCAAATGCACTGCACAAACAGCACATTGCCAAAGTAAATTTTTTGGTTTCATTTAGAGACATATGGACAAGTATATTTGTAAAAGTTACATCTTAACATTTGATCCAATCTCAGTTGGATTACCAGTAGAGTTAGATAAATATACTGGATAGGGCCACCTAGCTAAAACTAGTACAGTCTAATCCAACAGTCCTGTAAAGAAACCCTCCCTTCAGGCAGATTATAATGTTCAGTTTTTATTGTAATGTATTAAAGTGATGTTGATTCAGCTATATGATCATTTTTTTCTGGGAGATCCTCTCAAGTTGGTAAGAGAAGTATCTGTTAACTACCATCTTTAGGTCTCTCCACAGTTGTTCTGTAGCGTTTAAGTCTTGGCTTTGGGTACATCTGTCAAGGACAGTCATAGACACTATCTCAGCTATTTGCTTTGAGTCATTGTTGTACTAAAAAGTGAACTGTTTCAAGTTTGTACACTCTGGGGCAGGGTTTCTTCAAGGGCCTCTGTATTTGGCTACATTCATTCTTCCCTCAACTCTAACCAGTCTCCCTCTAACTGCTGCTGAGAAGTACCCTCATAGTACAATGATGTTGTCACCATGTTTCAATGTGGGGATGGTACAAGCCAGGTGATGAACAGTAACTGGTTTTCACAAGACACGGTGTTTCGAGTTCTTCCCAAAGAGTTCAATTTTTGTCTCATCAGATCAGAGAATCTTTTTTCCTCACACTCTCGGAGTCCTTTAAATGCAGTTTGACAGACTCCAAGCAGGCTGAAAATCAGAAAAGACTATGAAGAGGACTGGCAGATCTATTAAAAAATGGAATCTACCAGAAATATTAATGGACACATTTGCCAAAGTACAGGTCTGGTTCAAGCTTTTCACTGTGCTAGGCATCAAGTTTGGTGGAGTTAATGTACCATCTTCTGACTCCACCATTTTCCCTGCTGTTTGTTTGCAGAAAT
HiC_scaffold_17:25402656-25403656	TCCTTGCTGTGTGGAGCCTGTGTTTTTGCCAAAGCTACAAATTGATAATAACACTTCATTATTCAGTGTTCTTTGATTAGGGATTTGTAAGCTCAAGATTTACCATATGTTCAGATATGGTTCATAGAGAGATTAAATCGTACTAGCTGTTCTATAGAAATGGTGGTTTGTTAGAAGTTGTCATTTAATGTAGAGAGAAATTTTTAGCAAGATTTGAATTATGGTGTCAGTATTGCTATTGGTATTTCTAAGGACTGATTAGAAGTTTGTTACCAGTAATGCCTTGACATTACTACCCCTACTAGTGGGTTAGGTCAGAAGTGCTAAACTTGATTTAAATAATGTCATCGCAAGTGTTCAATTACTCTTTTAAGGGGTAATCAACAAGATTGGTACCAAGTACAGTGATGTGTCTGCACTGCACTTTTCAGAAATTACTTTGCATTAGCCCGCATTTACTAAAGATTTTCTATATCACCATAATCAGCAAATAAGATGGCAGTCACAAACTATGTGGAAAGAGTTAGAAGCTTTCTAAAAGCAAAACATTAATTTGAAGGTCAGGCCTTTCAAAAAGAAAGCTTAGAACTCTTTCCCCTGTGTCTCCACTAAAAGGACGTTAGTAAACACAGGCTCCATTTGGAATTTTCTCTTTGAACAAGATGAAAACTGTGCTCCTAGGCAAAGCCAAACGCCACTGTTTGAGTTTCTAAAGGTTGCACGCTTCTATGTTCACATGTGGCTCATGTGTACTACTCAGTTTTTGCTTTTATTCCAAAAAAAGAACAAAACAGGATTTCACCTGGTATAGACCCATCAGACACTATAAACCAAGAAGAAAAAATGTGCCTTTTGAGACATAAGGGATACCCAAACAGATATTCATTCATATGAAAATGTTACACGAAGGTTGTTGAACCTTTTGTGGTACAAAGAAAACAATTTCCTGCCAGAGGCTTAATCACATCCAACATCGGGTCTAGTCATCTGCTCTCAGGTT
HiC_scaffold_17:25601390-25602390	CAAGGTATAGTATGCTTTATGTGCTTTGAATATAGTTTGCCTTGTGTGAAGATGATGTGTGAACATACGTTGCTCCTGTGGATAGAGTCTGTCAGTTCTAATTCTGTGTTTAAAAACTGTTGACTGTTTTGCAATATTTCAAATAATTCTGATAATGAAAACATACTATTAGGTAAAAGTAGGTGTCAGGTGAATAACACATTAATTGAACTTTTTGGTCGGATTTTGCTTACTGTACACACCAAGAGAAAGAGAAAACCTCGGAAAACTAGCATCAGTTTTTACATATTTGGCTAACACAAAAACACATATTGACAGATTTTTATTGTCTTTTTAAATCAATGACACATTAATCGAAAAACATGTTGTGTCAATTGATTTTTGTGTTTCACACTGTGGTCGCTTGACAGAAAATCCTGGGCTGCCTTTTGTTGTTGGTCATGTCTCCAGGGAAATAAACCTGACTGGTTTTATCTAGCCTTGCAAGTTCATAAGTGAGGCTAAAAACCTGAATAATTTCCCCTTTAACCCTGTCATAATGGACATTTGGAAACTTCCAGTTCCACAGTCAATATATTATTTTAATATCCAGTGTTTTTTCTATGGAGTAAAAAGGGAGATAGCTCTGGATTTATGTGTTTTGACCATGGCAACCTTTGTAATGCAATAAACAGGTAATTTGATAAATTTGTGTGCTAAAAACTTTAAGAAACTTTATAAATCATGTCAGCAAAAATCATACTACTTCCTTCCTACCATGGCAAGTGAAGCTTCAATGGTATTACTTGACTTTTTTTCTCTTTCATCTCCTTTTCCAGTCTTTAATAAAAAAATAGAACACTTTTTTGAAAAATACTGTGGTTAACAGATTCCCATTGTTTGCCTTTAAAAAAAAAACCTAATTTTAGAATAAAAAAATTGGAAGGCTCTGTAATCTTAACATTTCTCCTCTGTCTCTCTCTTTCTTCCTATCGATTCCTTTGGTAGTATTATTCTAAAG
HiC_scaffold_18:2400023-2401023	CAAAGTGCTTTTAAAATTCATTTGATAGTACTACTGAGGAAAATGTTGTGCAGGTATACTTTAGGGAAAAGCTCCAGCTTCATTATAACACAAAACATTGAGTGGATTTTTTAAATTCTAAGATTTAAGATCTTAAGCTAGAGAGAATAACAAATAGATTAAAGAAGAAATGCTCAACAGAATAGTATGTCATCACATAAGATGTGCAACTGAGATAAGCAAAAACAGTAGAAGTGTTGCAAATTAGCTACTCAGCCAGTTATCCGGTGTCACTTTTTAAATATTCCCGCCCACATATTGTGTGTAATTTTTTTTAAGGTTTTGAACTGCCATTTTTTGCAATATACAATATTACAGAGAATAGTCTTCATCACTGTGTCCTGTTTTGAATCCCATATGTGATTCCCTTTGTCATTTTTGGGAGCAGATATAAATAGGGAAAACCTACCTTTTGATAAAAGAACAATGGCCAGTCCAATGAGTGAGAGCACCACCAAAATAACCAGCAGAGAGATGCCAATGCCCTTCCAGTTCCTGTCTGGTCCAATAGAGCCTATATCCTACAAAACAAGTGAAACAAATTATGTGATTATGAATCATCAAAATAAAACAGGGATCAGATCAATTTCCTCTGGAGTATCAAGGTACTGAGGAAAGATGGAATACCTAGCATAAGTCTTTCAGGCTTGAGAGGGTCTGCAGGGGTTTACTGAAATCGGAAGGCAAAAAGCAGCTACAACCACCCCTCTCAGACATCAGTAAAGTACTGGTGATAGTAAGCATTGTGCTCTGTAAGATGGTGGAGTTCATACTCCTATATTGAGACAGTTCTCCCTAAACAAACTGCTCTGATACTCTTAACAAAGGAAAAAAAAACAATTTCAAGTATAATAGTGTAAGTATAATAAAATTAGGTTGCTATGATGAAGACCAAAACAAAAATAGTCAGAGTTAGGGTAGGGTTAGAGTCAGAGAGTGGAAAATTTCTCTTCAATACCCT
HiC_scaffold_18:6100264-6101264	TAATTTAAAGGGTTGAAATATGTATGCATACTCTGTCACTGTAAGTATGTTTTTGTTTTACATGTGTGTTCAGATTGGGTTTGATTAGTTGCGATGAAGCAAGCATGAAGAGGGTCAGTGCAGTGCTACATGATTTACTGTATGTAAAACGTATACAAAAATGAATGTCACCTTGGGACAGGGACACAGTGATTTTTGGTTTACTAATCAAACTGCTGTTTGTTCTGCTGTTTACAGATTGTAATGTGCCAGGTATTCCTACTGGAAAGAATTTCACATCAATCATTTTAGACCTAAATTAAACCTAACGGACGCCGTAGTTCACGTGGACATGTAATGGTTTACATTAGCGTTGTAGAAAAATTAAAATCATGGACTTATGTCAAAAAGATGTTAGTTGTGTTGTTTTTTTGTCATCACGTTTAAATGCTTTGAAAATATCTCAAATAAGAATAATTATAAATAACTTTAAGAAGGTTATAAATACAAATACAAACTTGTAGAAGAGTCCAAACGCATGGTCAGACACGGACACACTGAGCTGAACAAGAGCAACACAACAGAGGGAGACAGGCCCTCCACGGGTGATGATGACTGTCTGGGGAGAACCCCAGGGTTCACTAAAGAGCAACGGTCCGTGACCTGTCAAACAAACACACACACACACATAAAACTCTGCAGTGACACGGTAGTGCAGTCAACTAGGACCTCATTATCACCTGGCTCTGAAATACTCTGCTGCGCATCCAAGAACAACACACACACAAAATACATGCAGACAACACGCATTTGGTCCAGATCCTGGTATCAGTTAAGGGTTACTGGGCAGGATTTGAACTGCATCTCAAGTGACCACAAGGGTGTGAGTGTGTGGGCTTTGGTGCATATATTTGTAAGCGAGCCTGTGTGTGTTTGTGTTTTTTGTGTACCTCGAGGCCTTCAGTGTGTGTGTTCGTTTCTGTGTGTGTGTGTGTGTGTGTTTGTGTGTGTGTGTCTCAGT
HiC_scaffold_18:6600041-6601041	TTTACATTTTATCATTATTTCATCTATTTCTACATGAACACAATACCTTTTTTACTATCATTATGAATTGTGTTCATGTAAGCAAAAGAGGTCTACAGTGGCCTATAAGTGAAAGAAAGAAAAAAAGAGAGAAGAAAGGATTTATTTCTCAAATAAATTTCAAATGAAACATTGCACAATCTTCCAGTTTGACTTCCAGTCCATTGTTTGGATGCCAAAAGCCTACTTGCCTGCCTGTTTGTGTTCCTGAATGTATATCTTGCTTTCTCTCTGTTCCTTAACATTTATTGCCCTGATGTGAGGTCGTGGTGAGAGGATATTGCTTTAGAGGGGTAATAAACAATCACATAGGTCCATTACCTTAATGAAAGCACTATAAATGTTATCAACTGATAAAGTGATAGGTCTGTTTCAGGTGTTAACTCTACCGGAAATGTTGCACGTTAATATTATGAGATAGATTTTGCTTAAGCGACAGCATCTCAATGTCACGGTCCTTTTAAAAAGAAGATCAACACGAGGGTATGAGGAGGTCCTAAAAGAGATATAAATTGGTTGGGTGCTTACCCTTTACAAAAATTGAAAAAAAAATTAGGAAAAACAATGTGCAGTCTTGACATAATTTATATATTAAAAAGATAATTAAAGAGAATCAAATGTATCGCATTTGATTTTAATAACATCTAATGCAGGATATATTTTCTTATATTCTTATAGTCACCTTTTTTTAAAGGTTTGTGTAAAGTATGAAAAAATAACGGGGGAAAATGGCTTCAGCATAACAAAAACGACCATGTACAGAGAATATGTTAATGTTTGAAAAAATATTACACTATTTTATATATAATTACACAAAAACTTCTTTATTTGTTTATTTATTTACTTAGTTAAAGTCCAGCAAACTATGACTTTTCATAATATTCCTGTTATTTTAACAAGGCTGCATAATCTCTAATCCACATTCCTTTTTTTATTATTACATGGGATAGGAAAAGCTTCT
HiC_scaffold_18:7200017-7201017	CCATCGCCGCTTTTAACAGTAAACATCCAAATCGCGGCGAGGTGAGACGGAGGTCCGCGGGCGAGGCGTCGGCGTTAGTTGGCTGCGTTTGTGTGCGGGACGCCGCGGGCGAGCGGCGGCGCTGCCGGCGGCTCACGTCGGGCGGACATCGCGTCGTCGTAGCGTCGACCGAGCGTCGGCTCCTTCCAGCGTCTCGGTCCCTTAACGGTCCGCTGAGGCGACGGGGGCGGGACGAGGACGCGGAACGACGCGGTCCGATTGGTCGCTCCTCCGCCTGCTCGGGACCGGATTGGCTCAGCGAGCGACGGGGGTGGGGCGGGGGCTCCAGAGCGAAGATCTGATTGCACGGTGACCCGGAAGTGGAGGTCTAGGAGACGCGGTGGGCGTGATGCTGAGAGGACGGGGTCGGGTCGTGACTCTAGCTTATTATAACATTCAGTTCAATTCAGTTTTATTTATGTGTGAGACTTTATGTCGGAGCGGGTCTAGACCAGAATCTTTACAGTTATTAAACACATTTCCCCCATGAGCAAGAACTTGGTGACAGCGGCAACGAAAAACTCCCTTTTAACAGGTAGAAACGTGGAACAGTTCCTGGCCCATGGGGGGGTCCTGCCTCGACCGGCTGGGTTAAGAGTTGTGGTTATTATGTTATGAGTTATATGGTTATTAAATGGCCTTTTTGTTTTGATAAATTATTGGAATCTTGGAAATATATAAATTGAATTTACCGTCTTCACTATCTTGCAATGTTTTCAATGGTAATGTATCAAAAAAACTAAAGCGGAAGTAACAATACCTTATTATTGAGGCATTTATGTGTTAGTAATACTGTAATGTTGCAGTTGGTTGAGATGGAGCCACCATCAAATTTTTTATATAATGTTCGTAATTTAATCCAACAGCGATGATGTTTAACTAGCTTTACTGGGCACTGGGTTTCACCTGTCTAAAATTCCTAATGAACAGTGATTCTTCCTGTATTAGAAAAAGATAAACT
HiC_scaffold_18:10800302-10801302	CAGAGATGCATTTTGAAACAAACAAGAACATGGTTTTAATCCAATGCAGTTACAAGACTTTTTTTCAATTGTCAGCTGGTTCATAATTATTTTTTCATAAATTTCGCCTCCACATGAGATAAGGCCTCAACTTACTCCTCAGACTGTAGTGACTCGCATGACCAGCTCTCGTGTGCTATTGCTGGGTTGGCTGCGTGTCTCCGGCTGCCTCAGGTGGCTGAGGAGGTGGAGGATGTTGTAGGGACAGTACTGGTCTGGCACTGCGCTGCCACTGTTGGGGTCCACATGTGATCCCATTACCTCTGCGGCTGTCACCACAGTTGTAGCAGTGGAGCCGGCAGCTGTGGAAGCTACCACCATCAGCGAGGAGGTGGAGGTGGACACTCCTACCCCAGTCTGATAGCCCTGGCTGTGCTGAGACAGAGTCCTGTCCACAGGGGCATCCTTCAGGTCATCACTGTCCATAGACTTATCGTAGTTCAGGACTTTCCACTGCTGGTTCACAGCCTGCCAGCGGTGGAAAATACGAAACACAGAAGGTCCCTCATGGACAATAAGTGCTGTGGAGATCAAAGCATCAAATAGACAATGTCATTGTCTGGCAGGAGTCTTTTTATCTCTCTCTCTCTCTCTCTATATATATATATAGATATATATCTATATCTATATATATATAGATATAGATATAGATATATATATATATATATATATATGTATATATAGTGAGAGAGTGAGATACACTATTCTGATTACTCTGCAGTGGTAGACTTGCTGTGTTAAGTGAATCCTGCAGAGTATTAGCTTGAGGGAGTAGCAGAACAATACAACTCATCTTTAAAGTATTGCACTCCAACCCAGAAATAAGATCCCTATTTCTTAGGAGACTGTAGATACGGCACAGCTTATGACACAGCATTACTCTCCATTGTTGTTTTTAGGTTTGCAAAAGTGATGCATCTGCTCTCTGGAGTTGTACGATAACATTTTATCACAGTTTAAA
HiC_scaffold_18:14000039-14001039	TTCAGTGTTTTATAACTGGTGATTATAGTCTGGAGTACTGGCTGCCAACCAGCAGGGACCCCAGAAAGTTTTTTGCTTGCAGTTGACCAGGAATATCTCCAGATTTTTTTACAGTGTATTTTCTTTAGTAAGGTATTGCTTAAACAAATTCATGGAACATTTTTGAAACAAGTGAGCCATATTTTGAGAGGTGACGGCTTTTGTATGACTTAATGGTTTATTATTATTATTATAATGGTTAAGTGTACCCATGGTGTGTTACACCCTCCAGGTGAGCTCCTTTTCTTGGGGTATAAGGGAGCAGAATTCATGTCTAGTTTGTATGTTATTACACCGAAGACAAGAAAAATAATCTAAATTCAAGCAGCTTAATTCTGAATTCTCAGTACATACATTATAGCAAGTCCTTTCTTTTCTTTTATCAAATTTAAGGTCAGATGAGTTTTATGCTAGCAGAGGATATATCAGATCATTTTTATTTGCTCCATTATCAGACTTTCTGTAATCCTAGTAGATTACAGAACACCTGAAGAGTTGACGGAAGGGAGTATTTTTTTTTACAGTTGAGCTTTTTATTTACTTAACCTTTTGCCCATGGGTTTTGAAAAAAAAGCAGCGACGACTAGACAGTGCAAACAACCATTATAAATCCATTTAGCTCCAGAGGTGTGGGTGGAATGGCTTTTAGGCACCACTAGTATAAATCATCACTGTTCAAAAGCATCTGCCCTCTGGATGGAAATTCAGACCTCACACGGGAAGGAAAATACGAATAGATGAGGGGAAACTGATAGTTTGCAGGTATTCTTGATGCTGTTTTTCTTTTAACATAACATTATGGATTGGACCTCATACAAGGTAAAGACAACGATGGCCACTCATATGAGAAGCCTACATCTTCACCAAAGCTTCAACTAAATATAAAAACCTGTGGCTGGTTGTGAGTTTTCGTCTTCCCCGATTTTCAGTCCACTGCAGCTCTGATTGCAAAATATTTTGA
HiC_scaffold_18:16600458-16601458	GGTAGTTTTTTTAATATTTCTGCAACTGAATTAAAAAAAAAAAAAAACAAAATTACAAATTAACTGACATTGTTTTTCACAAAATCCGTGGATACATGCACAAAGAAAAATCAGAATGTATTTTCTAAGAGCAAAATCTCTATTAGTCAGAGAAGGTGCATGAGAGGGAGGGGATGTCCACATGCTTTTCTTTGAATCCCCTCCTCAGGCTCAGCTTCTCAGGTAGAGTGTAACTGGATGCGATCTGTTTGTGGAATACAAGGCACTTGACCAAGGGCCAGCACTGCTCCTCCCTTGCCTCCCATCCCCTCCCTCCCCTATCCTTCCCCTACCTGGCTCAGGTTACCCCTCAGCCCCCCTCCTCCTCCTTCCCTTTCCTTGAGTGGTGGCAGGTAGTGTGTTTTGTGGCCGCATCGATGTCTGTGCATGTTGAAAAGCGCGTGTCTGTATGTTTGTACTCTACCCAGACATGTGTTTGTGGCTCTGTTTGGGGCTCGGCAGCTGGGCTCCTGTAACTGTGCCCCTGTCTCGGCCGTGCTGGCTAATGGGACTGGGTTTGGCTGAGGTGTGGAGGCGGCTGTCTTTCAACCACTGATCCCTCAGAACTGCTCATCTGATCAGGCTGGATCTACGCTTCACGGCTGACGGGGTCACACAACCCAACCCCAGGGTCAACCAGCTAATTACAGACCCCTGTGTCCTCTGTCTCTGTCACCACCGGGGATATCGGGAAGGTGGGGCGTAAAGGGAAGGAGCTTGAGAAGAAAAAAAAAACAAGAGAGAATATTGACTTAGACATTACAAGGTCAACAGTGAGTATAACCAAGCTGTACACTTCTTCCCCTGTTGAACAGTGGGAGAGTGTGAAGCTCTGGTTCGCAGCATCTTGGTAACACCCTTCCCACCCCTCAGGCAGAGATAGAAGCTCAGACCCATGGGACCAGAGCTGCGTTGGTGTTTGTGGATTAATGTATCAGCCTCCCACTAACTTTAACATTCT
HiC_scaffold_18:23000169-23001169	AGTGTAATGTCATTAAATATCAGAGAAAAGAGCAGTTGGGCTACTATGAGATGTTCTTGCAGCCAGTTTTATATAATTTTATCATAAATCAGAGTTTTTGTTTATTCCTAAAGACGATGAAACAAATTCTGATAGTGAGAAATCTGAGTTTGATGCGTAAAGTCTCCGTTGTTTGCGGTGATTTCCGTGTTAAACTGAATTACAGAATTTAATGTAGCTTTTAACTCTGTGATAAAAATCCTTTGATCGGCGTCTTCAGTCGAGCAGAAGCGAATCCGTTTTGATCTGCCGAGACAAAAACACACGCGCACACGCACGCACGCACACGCACACACACACACACACACACACACACACACACACACACACACACGGTGACACACAGAGATGAGCTCACAAGCTCAGGCCAGAGAAGCTGTTGCCGTCCCCGAGTGACGTGGATGGGCTGGTCATCGGTGTGTGTGTGTGTGTGTGTGTGTGTGTGTGTGTTTGTGTGTATTTCAGTATTTTCATGACACACTCCTGAACACCCCCCCCACTGTCCTAAATTCTATTCAGACAATAATAGACCAACATTTATCATAATCTGTTTCTCGCCGGCTGCATCGCCGCTCTCTCTCTCACTCTCTCTCCCTCTCTCCCTCTCTCTCGTCTCGGTTTATTAGCCCCCATCTATTCCCCGCCTTTGGTTTGTCCATCGCCACCTCCTCCCCCCTTCCTCCCCCCGCCCTCCTCCTCATCCCTCCATCTGTCCCTCCGTCCCTCCGTCCCTCCGTCCCTCCATCCCTCCGAGCATCCATGTGAGTCCTCACTCGTCAGATGCCGTGGCGCTTTGAGGTGCAGGTCCCCGCCGCCTCTGTCTGGGGAGATTAACCGAAAAGATGATTAGCTCACATCTGCCTGATTAGCATTTTCTTCCCCTTTAATGAAACCCGGCCGAGCACAAATTGCACTGTCACGTTGTGAGTCCTGAGTCCTGAGAGGGGGAAAAAAAAAGCCA
HiC_scaffold_18:25902079-25903079	ATAAAAGTAGCGTGTCTGTCCAGACCCAATTCATTTAAACTGGCTCTGAGTTTGAAAGTGTCACAAAATAAACATTAAAAGACCCACATGCGCACACACACACACACACACACACACACACACACACACACATAATATTCCTATATTACCAACATTGGACTACAAGGCTCCTCTGACTATGTGTGGACCTCTGTTTCTTGTAATTAAAAAAAAATGACATAGGACATTTTTTTAATGTATTTTTTTATAATAATAATGAAAATGTGTTTTTTTTTCCATTGTTTTAGAAAGATTGTCAAGAGTAACTTGAACCCTGGCTGATGTCTACCTATCAAAGAGGGGACCTTCATAGTCAGCACTGATACCGTCTGTGGTGAACACAAACTGAACTGTGACAAAAAGGGAACATTTGACTTCAGTGTTTTCAACAATTATATGTGACATATTTAATGTTTTATGTGTAAAGCAGTAGTTTCTTTGCTGCACACTCTAATATCAAACACAACAAGAACTGCAGCCTCAGAAAAAAATTTTAAATTAGGGCTCAAGACTTTTCTCTTTATTAGATTGAATATGGGGCTATTTAGTCATATCTTGTGTGACAATAAGTGCACTGTAATTTTTCTTCTCTGTATTATTCAATTTAACTTATTCAAATTCAGACTCAGAAAAAAATGTACTGATTGTCAAAGGGAAATTGCTTTGTTACAGCTGCACAACGCACAGTTAGGAAAGAGCAAGTAAATAAGTATACAATTAAAAACTACTATGAATCATAATGATAATAAATATACAGTGAGTGAATAGAAAAATGTAGAAATTCAAATGGGCAGAAAGTAAAGATTCATAACTGAAGTCTTTGAAGCTCATGAAGAAAGCATTGGGTTCTAGAGTCCTAATAAGAGGACATTGCATGTGATGTCTGGGTTATGTCTTCTTTTTTAACACCTATTTAAAGGGTGTGTGTGTGTGTGTGTGTGTGTCTGTGTGTGTGTGTGTG
HiC_scaffold_19:2200070-2201070	TTAGCCATGTCCTGGATCCGCCTCTCGGGAAAGATGGTAAGTATTCTGTACCTATAATAATGATGATTATGATCATTCGGTGTTAATCCAGGATTTAAATGTATGATTTTCAACCCACTACACCCCTAACACTCCTATTCTCCTCATTTACAGTATCTACAAACGGAAATGTCACTAGCATTGCATGTATCCTTGTCTTTTGGATCTTTTGAGGCAGGCAGCTTCCTGCTAAAAGGCTTCCTATTCCTGCTTGATATCTATTTGTGCAACATTACTGTCTTTTGTGTTCTATAGTGGACATACTGTAGCTTCAGTAAACAGAGTGAGGATTGAAATGCTTTGAAAAATTAAAGTTGTATATTATTATAAAGATGCAGTGTACTTCTCATGTTATAATGTTCCCCTAAAAAATGCAGTGTAGGAGGCTTCCTGTCATGTATATCATGAATTAGGGCAAACACTGGAATATCCCTAAACAAAGACCATGTCTCTGTCATTTCTTTTTCCATGTTTGGACCCAAAAAACAGTCAAACCAGGAGGCATTGGTCAAGTCTGAAAAATCTAAAAACACTTTTGGTACAGACTGAAATATGTAACCAACTATTTTGGATAATTCAGAGACATTTATAGGACCAAACAGAAGGAAAGTAAAAAAGGGCCATGAAATAGATTCCCATGAAATCTGGCTAAAAGCTACTTCCATTCTTATGCAAATGACATCCAACTGTATCTATCAATGAAGCCTCAGATAAAACTGAAGTTATTGCGCTTGGCCACAACACCTCAGAAAGACATTATCTTATGATATACTCTAGATGGCAGAGTTGTCTTCGAACAGGACATGTCCTTTAACTCCCACATAAAACAAACTTCAAGGACTGACTTTTTTCACCTATAATATCGCAAAAATCAGGCACATCTTTACTCAAAATGATGCAGAAAAACTAGTGCATGCTTTAGGCTCAATTACTGCAACTCCTTATTATCAGGCTGTCCCAA
HiC_scaffold_19:2300071-2301071	ATTTCCCTTTTTAAAAGGTGTTGAAAGTGTATCGACACAAGACACTGGGACTTAAGCACACAATCAAACTGAGACCTGATGGGTCTGGAACCTGAAAACTGTGCCAATGCTGTTTTCTAGCACTGATGCAGCATATTTCAAATTGAAAAATTCTGTTTTAAAATAAAAAAAAAAAAATATGTTTTGTCGCTAATGTAAAAGCTGCCTGAATTTCGCTCCAAGGAAACACACTTATTAATGGCAGCAGATCCACAATAGCAAGGTCACACTACAACACACACATCAAAACTAAAATTTAGAGAACAAGGGGCATATGGCAGCAGTGCAAGGATTTGTGGTTAATGTGCTGTTGAGATGTTGAGGATGCAAAAACAAAAGAAGATGACAGAGGGTTGTCATCAGCTGTAGGAAGAGAGAGAAACAGGATTAAGCAGGTAGGCCACTGCCCACTACTTCATTGGGATCTCAAACTTTTGCAAATGCCACAATTACTGTGTATTATTTCAAGCTCATGAAATAAAAAGTAACAGTGACCTAACATTTGAGCAAAAACCCATATTTCAAACTGTTTCTTTGCTGCAGGGGTTGTATTTACTTCCTGTGTTTTCAAAATATTTGCTCAGGTGTCTGTGTGTGGGAGTCAGCAATTGGGCATTGTTGCTAGTCACAAGAAATCCTACAAGTCCCCAGACAAATCTAATCAGCCCTTCTGTTTGATTGAGACTAGCACTGCATGATATGTGTTTGGTAAATTCCTTTTGACTGTAACACAGATTATAGAGACTGTTCCCTGGAGATACCTGTACTGATTGTACTGTAGCCCAGTGCTCATGCAGAGTGTTTTACAGAGGTTTAGTAAACATTTCCTCAACCATTTTACTGTTACTGTGTTTGCCTAAATACAGTCCACAATTGCTAAAGGCAGAATTGAATTCTAATCTTTCTGTAGTGCTTTTGTATATCATTTTGCCAACAACTAATTACATTTAGACTACAATGT
HiC_scaffold_19:4200078-4201078	ATTATAAAGTAGTTAATGTTATTAGGAACACGTGTGCTTTTCCTACAATTACAGGTAAAAAAATGCCCCTGGATTTCTGGGGTTACATTGCCTTGCCAGTAGGCCTATTTTGTGAAAATGTATTTTTTCTGATTTGAGTGAACTGGCCCTTTAAGGCAGGTGCATTGTGCTTTTAATATACAGTATATAAAGTACCTGAATCATATTTCTGCGTCTGCTCAGATGGGATACATGACAGTAGAGCAGCACAGCTCCACTCTCTTGCACCTGAAGAGATCCCCGGGCATTCGTTCATGGTCTCTTCTTGTTGGTAAGTGTGTGTTTTTGAGCAAATGTTGTTTATATTATCTATACACTCAGATATGAAATCAGCATCTCAATCTAAGCCATGCATTGTCCTGCATATACCTACAAACACTAAATAAACATGTCTTCTGCCGTTTTTCTGTACCGCTTCCTAAATAATTAGCCTCTCATTTTAATTGCAGGTATAGCATCTGTTGGGTTGGCAGCTGCATACTACAGCTCAGGTACAAAAAATTGAATTTTACATAATCAATCAACCAATTAGAATTTTTTCTGTGAACACAACTTTACATGTTCTTTTCCTTTTTACATGCTGCATGAATCACATAGACAGCATCCTGTGGAAGCTTTTCTATGTGACCGGCTGCCTGTTTGTGGCTGTGCAGAACATGGAGGAATGGGAGGAGGCTGTGTTTGACAAAACCAAGAACCTGATTGAGCTCAAGACCATCAGCTTGTATGCTTCATTCCTGACATTGTGGAGGAAGGGGCAAGAGAAAGGTAGGTAACACCGTGGAGTGCGTTAGTCAGTCCAGCTTGGGTTTGGGGTGCAGAATATTAGATCTTGATTTTCTTTTTCTTTCTCTCTCTCAGTTGTGTTGGATCTGACACAGCTGTGTGATATTTGCGTCCAAGAGGAGAGGGTACGTTATTTGGGGAAGGGTTACCTGCTGATGCTTCGGCTGGCGGCAGG
HiC_scaffold_19:4400064-4401064	AACATAGATGATACTTAGATGTATTGTTTTACATAACTTAAACACAAATATTAACAATTAATTGACTATGCACATGAACTATGATATGTTTAATACAATGTACTATAATAAGTACATTATATTAAACATATTAAAGGTAAGGCCTGCAAGGAACACTTACTACATGAATACACATTATTTAGCCTGCGGTAATTGGAGGCACAAATTCAGAAGGGTTGAAACTTAATAAATGTTCTGTCCAAGTACAATTTATTTATGAGTAATCCAAATTCATGTCTGCTGGGTTGGGCACACAGTGATGCCAGAAGCATTGATCTCTCCAGATTATTTTGTTTTACTCAACACAGCTGCTGCCCCATTAGACTTTCAAGCCCCGAAGTAGATGCTTAGTATAAATACAGAAGCTATTCATAAATGTACTTAAAAACGATTTTATTAAAACTGATTTATGCTAAATGCGCTTCCCAACTTATGTAGCATAATTGTATTTTCCCTCTGGTCTGGTATGACAAATCTCTCTCCTAAAAGTAAACCAATGTACAACTATATGTGGAGCTACCAAATTGAAGCATGAGGGGGAGCACACTGGCTTTTTCAGTATCTAATGTGAGACACTACAGGTGAATAGGGTACAAATAATAATTAATAGATATCACCATGAAACTTTCATAGTTGATAAATTACATTAAAACATTTTTTTGTATTAAAAGTTTTCCAAAAGTATGTTAATGAATTCTATATTGCTCATGTGTGGTCTTAATACTATACCACCACTCAGCTGTCATTGACATTGCATTCATCATGTTTTCAGTCTGGTTACCTCTCCCCTTCCTAAAAGTGACTTGAGAGCACTATATGAGAGTATCAACCAGGTAGAGCTGAGTGACACTTGGTGATGGAAGAGCCCTTTGTCGGTTGTCTAGACAATGGCTGTGACCCCAGGGTCGTCGACGACATAGCTACTTAGGTGCTTTGTGTGTGTCTGGAGGATTAAAAATCA
HiC_scaffold_19:5500128-5501128	TCTGCTTATGATACTTCATATATTTTGGTACCTGATTTTGTTCTAGTTTTAGTCCTAATTATTTGATGAGAATGCAACTTATTTTTGGTCAAAATTTAAACATGAGGTCTAGTCAAACTTTATTTTACTTTGTTGAGTAGAACCTGTGACCCAGAGTCTTTTTTCACTTTGCTACCTGCACACTCCTTTAGAGCAGGGTGTTCGTTCGGGAGCTGTATTTCTTTTCCACCAAAATACTGTCTGGTATTAGCTTTAGACAAGCACCTAGACTAGATAACATTAATGGAATAGTGCTTTAGATAGAGCCAGCATTAATCTTGCCGTGATTCCAACTGATACCCTATAAACATGAAAAACACTGTAGACTTAAAAGTAACTTTAACATTACACTTACATACTGTGTGGCTCCTGGTAACGACTCATGAAAACGTTCAGCCCCGCACTCCGAGATGACGAGGAATAGACAACCTCAGTTCAAACATACGCTACAGACCCAACCTGAGAGATGAAAATCAAAGAGGCTGCTTATTAGCACAAGTTAATGTGCTGTAAATTGATGGGTCACCAGTCAGGAACTATAAAGTGTGATTTTCCAGATGCATTTAGATCATTGAATATGACTGCATTGTGGTTCATTTGACATTTTGCATAATGTCACATTATTATTATTCATTGACCAAAATTAATATATACAATACATCTTTGTTGTCATCAAAGGCAGCTTCATATTTATTACTGCCAATTTCATCCAGGAAAAAGTAATGAACAAATGTGTTCAGTCATAGTTTTTGTTGATGGATACACTGCTAAAAAATATTGTCACTGTTGCAAGTAAAAATAAGCTACAAGCGCACATAAATCATTTGGTAGCTGTTTTCTCTTACCTCTGCTTTTCTTCCTGCTCCATTGTATTTGATCAGTTTGTTACTGATTTGCATAAGTTTAATTTTACTTAGACGCTTGGGCTTTATTAATACATCCCCATGTCACTGTTGTTGAC
HiC_scaffold_19:11100005-11101005	AGAGTAAATGTGACTCTGTGACCACCCTTTAAAAAAATGTCCTGTTTGTATTAAGTGTAGGCTGGCAGTACTGTGGCATAACATGCAAACACACACACACACACACACACACACACACACACACACACACACACACACACACACACACACACACACACACACACACATACACACACATACACACACATACACACTAACTATTTCTCTTAGTGGGATGGGTTTCCTGCATGGGGTGTAGACTTAGCTGTTGTCAGATGTGGGCCATCTCAAGGGAAAGGAAACATACCAGCCTGCACGTTTATAGAGAGACCAAGAGTGAAAGATACAAAGACAAAAGGGTGATGCAAAAAACACAAATGTGAGGAATACTGTATTGACCTGCATTCCAGCAACAAGTTTATTACTAAGAGCTGATACTTTTGACAACGTTCATAAATTTGAGAAATGTCCTCAAAACAGATTTGGACTGATCGCTTCTCTGATTTTTTTCTTTTTTTCTTACCCAGAACCTTCACTGACTCACATTTCTGGTAAAGACCTCACTTTCTCTATCAGCATTTAGAGACGGTTCATGTCCACTGTTCAAACATAAAGTCTACTAACTCAACCCTGTATTTTGTCTCCATCAAAAAGAAGATAAAGCATAAACCTTGGCATCAGTTATACATGGCACTTTACTAACATTACTAACAAACAACCAACCCCAAGAATCATGGTTAGAGAAGTTTTTATGCCATTTTACATTGCTTGAATATATCTGTATTGAGTGATTGTCTAAGCTCTTGAAACACCATTGTAATAAAATGCTACAAACAAACAATTACAGAGGTTGTATTTGTATATTTGTAAGTCATCCTTCCTCTATGCCAGTGCCAACCAACGCCTCATTACAGAGTCTCTCTCTTTCTGCAAGCCATCCTGCTAATGACTGCAGTTTTATGAATAAAAGGACAATGAACAAAATTTTGCCTCATTTTCATCAGCTGACAGGATATTATTC
HiC_scaffold_19:11701365-11702365	CAGGCCGAGCTATAGGCACCGTCGCGGAGACGGATTTCAGGTCAGATCGCGGCGTACAACGGTGGATTAGGATGATTTGTTATCTGGAGGATAAAACGGGATTAGCGGCGTCTGTGCTTTGAACCGCCCAGAATCAGCATGTCGACAGACCGAACCCGGCAGACACCGAGGCCGAGGAAAATCAGGCGTGGACAGATGTTACACACCAGCCCACTACAAACAAAAACAAGGTTACAGGAGAAAGGAAGCGGAGCCAGACATTTCAGTGGTTTCACTGGAGCTGGATAGTAAAAGAGACTATTAGTCCAACCCATCATTGGACTAATAGTCAGTTATGTCAGTTGTGCAGTCAGTTCTGTTCACAGAATGAGGAAAAAAAGAATTATGGAAATACTGTGTGTCCGTGCGCTGCGAGTTTCAGAAAACCTTCTTGAGTCTGCAGCTGAGAGGCAGGACTCGGAAAAATGAAAAGGCGAGGAAAAGACACCCTCATGATCCGTTAGGTGACACAGACACACACTCTCACACACACACACACACACACACACACACACACAGGCTGCGCGCAAAGAGGGATGACGCCCCCCCCCCCCCCCCCCCCCTCCCCGTGCGCGCATCAGCGCGCCTGCTCCTGGATCCGACGACCCAGCGCCGGAGGCCGCGACGCGACCCGATGCGACCTTAACGAGGCTCGTCTCGGAGCTGGATCTGTCTCCTGCGTCGGGGACTCGGGGACTCAGAGGCTTCTATGTGCCGGGAGGGGCAGGAGGGACGGAGGGAGGGGAGGGGAGGGGAGAGGGGGGGGTTGGCTCCACTCGCTGAAGGAGATGCGAGGAGGCTCTGCACCAAAATTTTAAAGGGGGTCAGCTCAACGCATGCGCCCTGTCTCCACAACAGGTTGCTTATCCACGCAGGTTACGATGGCACCTGAGGAGGTTCCTCCTGTAAGGACGGGTTCAGCTTCCCGCTTCTCTCCAGCGCCCGAGTGGTTGTGGCTCCC
HiC_scaffold_20:629-1629	AAAATTAGGTGAATGTTATTACATATTTGCCTTCCCTGCATAAAACTACATTGACAATCATTCATTATTGAACTGAGGCATAACTTTAGTCTTTGAGCATATGTGAGTGCCAACAGTTAACCATTATTGTTATATAAATCATTGCTGCCCAATTTTCAATCTTCAATAAGGCTTTATCTGTGTAGGGACTAAAGGAATAAGTCTTGGGGGGATAGTTGGAGAAATAGTTTGCCAATCTCAGTTGCTTCTGTGAATAACCTAAACTAAATTCTGAAATGTCATCTCAAAATACATTGTAGAATACAATTATTTGATCTTTTTTTCAGGGTTTGTTTTCTTTTAATTAAGAAGGGTTTTTTTGGTCTTCTAAATTTGATTAATCATCTATAGAAATTATACTCTACCTTATGGAGGGAAATGAATTTATCAGTAATATATTTCTTTTGGATATATTCTTTCATAAAGGGTTGTTTAAAAAAAAAAAAAAAAAAGGATTGGACATCTTTTGCAATTTCCTAAATTTTGCCAGTAATATTAAGTTTAATCAAGGAGAAAAATTTTTTTTTTTTTTTAAATTAAAAAATATAACTATTTTGTATTCTTTTCTTGTTCTTCCATGTATTTACTTCTAGATTTTACAACTGCTCTTCTTGCCTTACCTTTATAAATCTAGTCTAATGTATGTGTCATTTGGTCAAATTTTCCAAATCTTGTTGACACAGGTTTTCTTTTCTATATGCCATAATTTTTTTCCATACTTATAATGTCCTCTTTTTTGTTTTGGCATTTGACATTTCCTTCCTCCTCTGGATAGCTAATCTTCTAATATTCAATTTTATAAATTCCAGTCCACTGTATGATTTCAATATATTAGCCCTTATTCCAACTTTCATCAGCGATCACTTTAGCACCCATAAACTGTTAATGCCTAAAAAGGGTACTGTTTCGTTTCCAATATCTTGTCTTGGGCTTCTTTCCCAACATTGCATTACCAAGGTTT
HiC_scaffold_20:3200353-3201353	GTAGCCACTAGCACGGCTAAAAACGCTCCAGGCCGAACAATCCAAGAAGAAAGTGTCAGGTCTGAGTTGATTAGCTAAGAACCAGCGGACGCAGGGAAGCCGCGAACGGGTCGAGAGGAGACGGTGCTTTGTTGTTGACCTCTAGCTTTTTCCAGGGGACGTACTCCGGTAAAACTCACTTCTAAATCTGACGGCAGATCAAGGTACAAGAACCAGTTTCTTTTCTCTCCGAATGAAATCAATCTGCTAAAATATTTACGTGAGAGCTAAATAAAATGTTTGGAAATTGGCGTCCTGTTTACATGCCCCGGCTTCCACTGCCACTGCGCTGTTCCTGGTTCTGCTGCTGCGTTTTTCTGGACCAAAGCCGCAGTTTCCGCAGCGTAATCTTCCACGGAACAGATGGAGAGCTCCCCGTTTACATCATCAAAACCGATAGACATTATGTTTTTAAAGATGATCCCCCGCTGAAACATGCATTTTAGTTGAAATGTCGGAGAACAGCAGAGTAGATCAACTTTTTTTCAAGTGAGTGAACATTTGTATAAGGATCTTTTATGGATTTCAAAATCCAATGCTAATGAAGATTGTGTGGCGGCTTTTCGTCTTTTAATTGGATTATGAAAGTTTAAACCAACCTTGTCAAATGGATCAAAGTGTTGACCTGAAATGTTTTTATTTTGATCGAACTCTTATTGTGATCCTGAGTGAAAAAAGGCTTGATTTAAATAGATGTACTGTAATTTTACCCCAAAAAACATAATGTACCTGCAGTTATTTTTCAGAAAGCTCCGACACAATGATACCCTCATTGTGCCGCTGAGGTCAGAGGTCACCCTCCAGTCAGCGCCTCTTCAACGACAATGATGTGACAACTTTTACTCTTGTGCCTTGAAAAACAGATGAACGACAGAGAAGCGTTGCAGGAAAAAGTGGTGCAAGCTGGTGCAAAAAGGGAAGCAGAGTCCAGAAAGGCCGTAAAGAGGATCTGCATGATGGA
HiC_scaffold_20:3800757-3801757	AGACAGCCCCTCAGCTGCAGGTGCAGATGATTTTGACCCCATCAACAAAAACCCCATGGGTCAACAGGTTACCTTTGCCATGGCAACAGCCACAGGTGCACATCAGGGAGAGAGGGAAAGAAAGAAAAAGAGAGAGAGAGAGAGAGGGATCCGCGTTCCCCTTCGGATGTGACAGGCTGCCATGTCACTTGGGCCGATTTTTCTGTACATAGTAACACTTAAGGCATCTGACAGAGGAGACCGGAGTGGTGCGAGCCGGGAATGAGTCTGAGGGAGAAAACAACGGCAAAAAAAGTCTCCTTCAGATCGGACCGATGCTGTGATCGTCAGGTCTAAAACAACGGTGTAGAATACTAGAGTGTCACAGTGTAAACTGTCACAGCAGAACAGATTATATTCAGTGCTCATTTACATAAGTGGAGATCTCTGTGCCACTGATAAGGGCATACCCCATCCCCCCCTTTTTTGAAAACATTATTTTCTTTCAATTTTTTTACAGCAGTGTGACAAATAGGTGATGTTTTTTACACCTCAGGGCCACGATGTGGAACCGTATCATTAGACCTGAAAATATAAAAACGTAAAAGTTGAAATGAGATCAGTGGCACCATCAGCATCTTTATTTTTTAAGACAGATTTACGTTTGTACATGGACTCGTACCAGTGTTCCTGCTGTGGACGCGGAGTGTAAGATTTTAGGATTACTAAAGCACTAGACTGACACACTGTGTTTTCATTATACACCCAAAGAGCAAAAATTCTGGCTAGAAATTTTGGACATTTCCCTAGCTTTACTAAGAAACCAAGCTAAAACGAGTCTTCAGATTCAGCATGCTTCATTTTTTCTTCTCTGCTGATGAACTCCACCAAGATCTAATACTCGGAGGGGAAAATACACGGCACCCAGACCGACTGATCACCCATCTCCTGGTGAAGACTCCCAGATGAAGCTATGGGGCCTCAACATGTAGACAAAGCAGGAGTGCAGTGATTTAAAACA
HiC_scaffold_20:6200018-6201018	CAAGGTCCCTGGCCTGGAGAGTGAGCTCCCAGCATCAAGGTCAAAAAGCCGAGACTGTACTCATTTTGCAGTGCTTTTCATTTCTGTAAACATGTTGATATGTACCGAGTAAAGTTATTTAAGTCCTAAATCAAATAGGCAGCCTGAAAAAGAAGCCAGTTTCGGATCGTTTTGGGTAATAATGCATGCATACTGTGCCTGATCGCAGCGGCCTCTCCTCCAGATTAAGTGGCAGCAGTATAATAAAAATCACAAGGGAACGATGCTCCATAAATATATTTCAGCTCATCCCAGAAGTCGCAGAAGCAAAAACATAATAGGATGTTTATGCGAAAGCGCTTCTTCTGTAATTAGCCCACAACTGCGACCCCAAAATATCTTTCAAAAGCTCAAGTTTCACACATACACGTGTATCGAATGGAGGGGAAGCATGCTCCCACGTTACCGGGGGGGAACTAATGGTCCAATGAGTCACATACTGTACATCCCATGCAACAATACTAAATGAATTTCGGAGGGTTTCTCTTTTTTAACCACCTAAAGATGCAAAAGGTAAGAGATTATATTTTTTTTTTCGACACATAGTATATGCATGCAAATAACCTACTCCTCTTGGTTCCACCATGTGAAAACATCTGGAACAGATAGGAGCCTCTCTATTCTCCAAGAGCTCAACAAGTCTGGATAACAGAGACAGTTACAATTATCATAGGAATTATTGTTGTGTTACTATTATGTAAAGCGTACAGCAGTTGCAGCAGTGAACACTGGGGATCCTAAATACTGCAGGAACATAATTTAATGCAGTGCCTCACCGATATACAAGCTAGGGTTCAATGAGGATGTATAGGGTTACTGTGCACAAATCACACTGGCATGTTTTGAAATATAAATGTATGATATCTTATAGCTATATTCAAAATTATTCAGCATTTGACATTCTCATGCATACAACCACAAGAAGCGAGTCCATTGAAAAATAGTCCAGGCATTGTGTGTG
HiC_scaffold_20:6400707-6401707	TCCATTGTTTCAGTTGGTCACCCAGGATTAAAGATTCAAAAGTCCACTTAAAAGAAGAAGAGAGGTGTGGCATCCTGTGATCCTATTTTCTTCCAGAAGTTCTTCTAAGTGGTCAAATATGAGGGGAAATCTACTGAGTGCTTTTTTTTTGGCAAGACAAAAAAGGCATTAAATACAACAAAATGACACCTATCAGCATGATCAATAGCCTCAACCATCTTGCAAGCAAACAATTAAATCACATGACAGATGAATGTTTTTAAAGATATCATTTCACCCAGGTATGATTATAGCAGTTGCATTAATGCCTTAAATGTTCCAGGAGAACCTGAGCTCCTTCAAATATGAAGAGAAGATCAACATCCTCCTCCTTCCCCTCCACACGGGCTCTAATGGTCTGAACATCATTGAAGCGACTCACGTGTTGCTGGTTGAGCCCATCCTCAACCCGGCTCATGAGCTGCAGGCCATCGGCAGGGTGCACCGGATCGGCCAAACCAAGTAAGAAGCAGGGAGTTGACTGTGTTGACTGTTTTCAGCAGGAACCTTTCCATTAGTTTAGCCCTGCAGATGCAACAAAAATGAATAGTTTCCAGTTTTGCAGCCTGTGAATAATGAGTCTTTTATTTTCATTTTCATCGCTGCTGTTTTCTCTGCGTGTTTTTGACATTTTATATTTAACACTTGATTCAAGTCTATCGCTGAAGCTGCTACTTTCCTTGCCTGTAAATGCCACCTAGGAACCGGTCTACATCTTCAGTTCGAAACTGCTGCTACTCTTTCTTTTCTTGCTAATAGGTGGGGCTACTTGGACTAGAACTGCAGGTTCTACCAATAGTGCACCAAGCAATATTTGATTAATGGAATATGGCCAAAATTTGGGATGTGCATTGACTTTAATACAGAGACTTAGATGAGATCAGTGCCCCTCTTATATCTTTACTATAAATTAAAAGGTTTAAAATAGGATAAAGAAAAGTTGTGTTTTCACAGGGGTCAC
HiC_scaffold_20:7500486-7501486	GTAAACTCCACGGTGTCAAACTATTCTTTTAATGCCTCGTATTCTCAGTTCTGGCTGCATTTATATCTTCCTTAGCTTCTATCTTTAACTTTTAACGTATCTTGCTGCTGAGTCAGTTTGACATCCTAAACATATCCCTCACACACATACTGTAGACCCTTCTTGTTCTCTCTGAAATTGCTTTTTCATTTTTCCAAAGATTGGGTAATATTTCTTCAGGGAGTGCAGTTAGTGACAGTGTGGGCACTAACAGCTTGACAGACTAGCAGTAGCTAAAAACAAATATGATAACCATCTACAACATCCCTGTAGTTAGTTAGCTAGCATGTGTGTATTAGTCTTTATGTTATGAATAAAAGTGATACGCCTACGAATTTCCCGTAGGTTAAAAAAGGTGTCTATTAAAAGTTTGCAGTTTCATCCTCTACTGAGAACAGTGGCTGTGGTCAGCTTAAATCTGGTTACAAAGAATTCCAGTAGTGACAAGTTTTCAAAGTAGAAATAAAAGAGGGTACCAATTTATTTTAATGAGCTACAGTTTCTGAATATTTTCCTTGAAGGTTTCCTTCAAAAATAGTTTTGAGCTGAGAGTGAGAAAGAGAATCTGTATATGTCTGTGCGGTTTATGTGACTCAGTACCTCATCAGTCACTTGGTTGGCCCTCATGGTCATTTGTTCCACAGTCATGTCATCCATGTTGCTGCTGTCCTGTTTGGAGGCTCCTCCTGTGGCACCGAGCTCAATATTTTGCGGCCTGAAAGAGGGGCAGAGTTTAGAGGTCACTGTTAATAATGTAATAATAGTTAATAATGGCTCTGTATTTATCCCTGTAGGGAAATTTCTGTCTCAAAGCAGCAGAGATGTGCAAAGAAATAGCAAGTAAATAATAAATAAGGAACAGATAAGGAACAATAAATGAAAATAATACAATAAATGAAAATAAAAATAAAAATATAAGGTCATACAAAAATTTGTAAGATATGTGTGCAGTGTTGTCCAT
HiC_scaffold_20:7900744-7901744	AGCGGGAGTTGAACCTCTACCCCGAGGCGGGGCCGACGTCTACGCTCAACCGACCGGGCCCTCTCCGGGTGTCGAGACGCCTGAGACGGCGGCAGCACCGGATTGTTTTGGGCTTGTGTCCAGACCGGCTAATAATTTAAGCGCCGCAGTCGCTAGTTTTGCCAACGCGGAACTCGACGCGTCTCTTGACGAGGAGCAGCTCGAGCCCGGTGTGAAACCCGCTGACCCCGCGCACACACACACACACACACACACACACGCACTGCACACGCACTGCAAACGCACTACACACACACTGCACACACACTACACACACTGCACACGCACTGCAAACGCACTGCACACGCACTACACGCACTGCACACACACTGCACACACACTGTACACGCACTGCACACACACTGCAAACACACTGCACACACACACACACACTGCACACGCACTACACACGCACTGCACACGCACTGCACACGCACTGCACACGCACTGCACACACTACACACACTGCACACTACACGCACACACACGCACCTCCCCCTTCCTCTCTGCAACAATAGCTGGTATTCACCCTCTCTTTCCTTCTCTCTCTCTCTCTTTCACACACTCTCTCTGCTCCACCGGCTTCTGTTTTCCAACCAGCCCAAGTCCATCTATGTCCCTCTCACTCTTTTATCTCTGCGTTCTCTCTTTCCTTCCTTCATTCCCCACGGATCCCAGGACTCATTCCTACTTTGAGTCCAAGAAACACTGAGGCCTTTGTGCCAGCTTCTCTTACGTCTCTTTTTTTCTCCTCATGCGGCTATAAAAAAGTTTTGTAAATGTTACGCTCCATCATTCGTTTTATTTCGATATTAACTCTCTCAATTTTTTTTTTTCCTGCCAGAGGTGCCTGTAGCTGGTCTTGGGCCCTTGGGTCGACTACAGAAATCCACCTCAGCAATGTCTGTGAATGTGTATTATCAGCAATCCTGCATTGTAAATTATTTAATAACACAATAAC
HiC_scaffold_20:8500092-8501092	CCACCGCGGAGAGGACGACCTCGTTTCTTCTGCCAGTCGGCGAGGAAAGGAGGAGAGGAGGAGGAAAAGAGGAGGTGACCCATTTACAGAGACCGGGCACCAGAATGTAGGACTTTGTGTTCATTAGAAGGTTGGGTTATGGTGTGGTATGATTGCTGTTGGTGGCAGGAGGTAAAAGAAAGCATAAGACTATGAGGAGACTATAATTATTGGAGCATTAAAAAGTAGGAATGAGAAACAGGCAGGTCAAATTTATAAATCAAAAATCACAGGTTGCAAGTTCTTTCCATTAATGGGGACAAAAAAGAAAGGAAAAAAAAAAGGTTAAATTTGGACTTTGGACAACAAGAAATCAGATGAGTTATGAGTTAATGATGTCATGACATAACATGGAAGGACTTTGCGAAAAGTGGTGTCTTTCTACCTGAAAATGATGCTTTGCAAGTCGAAGGGGTACTCTATGATTCCGGTAGTGGGTATGCGCACCCTGAGCACATCCTGCTGAGTGGGAAGATAGTTGGGATCTGAAATACGATCCAGATCGGAAAGATAACTACAGACAGACCGGTGGAGAAAAAAGATAAGAAAGAGAGAGAGGGAGAGAGAGAAAAAGAGACAGGAAAACAGTTACATAAAGCATGACAGGCAATTACCGCAACCCCCTGCCATTCCAGGAAGTGTGGATCAGTCCTGTTGAAAAAGCTTCACAGAAAAGGCCACATCTCAGAAACAAAGGGGTGTTAGTTAGTGTCACTGCTCCACCAACACTCTCTTACAATAAACCAACACAAGACGTTTGAGATTAGCCATTAACCTGCAACTGTAGCTTTGAGTTTACCTGACTCTCTTTTTTTAACTAACAACAATTTGCAGTGAGGTCAAGTAGACTGTGGATTATATTGCAGACAGTGATGTGGCATCAGTGACAGTAGTAGCAGTGACTTCAGCAGCAGAAACTGCAGCACCTGGAATCAGATAAAGAAGGTTTGGACAAGTAGGA
HiC_scaffold_20:12900045-12901045	CAACCTTTTGAATGTATTTTTGCACAGACCGAGCACTGTGACTGCATTGGAAACATGCTATTATAATAATTATAATCTATTTCATGTCATTATAAACTGAGTTAGTTTTCAGGGCCAAAGCATCTCAGGCTTCAACTTATATAGATATGATTTTATCCTGTTTTTTTTTAATCATTCTACTTATTAAATCCCCATTTTTTACCCATCCCCTTCTAGTCATCTTTTTAAAAAAAAAAAAAAATTGCACTGTTATCTTAACGATTAAGCCAAAACGGATAAAATCACAGCTATTGAACCCTGTTCCTCCACTGGTTCCCACCGCAGTTCCAGGTAAGCCTCCAGGTGAGCCAATCCCCGCCTCTGACAGGGGGTAATTGACAGCGTGGCCCCGCCCCCCCGTCCACCTGTAATCCAATCCGCGGTCCTGTCACAGGTAAAACCGGCCTCAATTTCTAAGCAATGCCCCAAAAAAGCGAGAAAAGCCGACAAAACCCGTTCTCTCAGTAGGGGACACCTTGACTGTCGCCGCGGCCCTCATCCAGCGTCATCGGCGGAGTTTTCCACGGTAAAGAAGACGGATCGGATTTTCAGTACCAACTAGAAAGTCCAGTTCGACCGACCGAGATGTCACAGGAGCATGACAAGTAAGTCGTCCTGACCCTCCACTCTCAGCCCGCACAAGCAGCAGGTTGCCACTATACGCGTTTAATACTGACTCTAAAGATTTTTCTCTGGATTTTTTCCCCCTCTGTTTTTTGCACTTTCTTTTCTTTTCTTTTCTTTTCTTTTCTTTTCTTTTCTTTTCGTTTCTTTTTTCTTTTTTTAACACAAATGCATTTCTGAATAGCCGAGCTCACACTTTGGTCCATCTCTGACCTGCAGCTGCTGCCTCATCTTAAAAAGACAATTGTTGCCACGTTTGTCTAGAATCTAAGCTTTACTTTAAATTTATTATAGCTATTTTTTATTCTTTTTCCTTAAGGGTGAGTTTACACTAAGT
HiC_scaffold_20:18800118-18801118	GCTTGCAAGATCCTGCACTGCGGGCCTCCACTGGAACACAGTGGAGAGTTTAAATTACACATAATAAATGCAATATATTTAGTCTGTTACAAGGACTCCAATGTACTGAGCACCTCAAAGACGCCTACCTTTATCCATTTGTTGTATTAGTCTATTACTGTGGCAACATGGGTCAGTTGCAGTATGATTTCTGAAACCCACATAACAAAGAGAGAGATATGCCTTGTAAACGCTGTCAGCGGCTTTTAAAGTTATGCAATTTGAACAAGGAAACCATTTCCCATTTACATACTGTAAGTCCTAATGTTCAGGTCTGACTCTGTCACAGCCCACAAGGAGCCTGTCAGTTACCTACTGTAAGTCAGCAGTAACTGTCAGCATTGTTTCCACATTATTTTATGTGGAACTTGATATTAGGAACGTTGATCAAAATTTTGCAATAATAGAGCCTTTAAGCTACAATATCACATCTTGAATGACACAGATACATTATATTATTCAGTAATCATATGAGGTATCAAAGTCATTCTTGCTGGTAACCATGGAAACAAAATAGGGTCAAAAGTATTCTAGCTGTGCAGCACATCTGAATGTGTGAAAACATTTTGTATGAATATATGCAAATGCATGAATGTGAGTAAACCTTTTGATCAAATGAATTTGAAAGTTTGAATGTGTAAAAAAATATTTGAACAAAAGATTTGCAGAAATAATTTGCAGTGTGTGAGAGTATAAAGCAGATTTCCACAAAGCTTCGCAGTTACACATCAAACATTTACAGGAGCCAAGGGAGGCAAGCATCTCTATCAGTTTTTTTTCCTGCAGTCTATCACTGGGTAGACACTCAATAAGATCATTAATCAACCAAATCAGATAATGGTAATATAAAGTGGTTTAGCTAGCTATGAAGAGAAAACTTGTCCCTGTCATGTTTGACTTCAGTGTTATGTTGCTAAAAACTGAACATACTTGAATTATAAAGGTTTGCTATTTAGTTCAG
HiC_scaffold_20:22000022-22001022	TCTGTTTATTAAATACAGGACAAATCTTTCATATGAAATTAAATCAATAAAATTTACAATAGTGGTAGAAGAGTACCAGCAATGTATTGCAGTAGGTTTTGGCCCACCCCTAACCTTGTACAAGATAAAAGCCTTATTGTGGTTTTAGTGGGGGTAATATAGAAATATTAGGTGCAAACATTATTCTATTCATAGAAATGCTTCTCACTAAACACTTTATTAGAAACACCTGTACACCTGCTTATTCATACCATTATCCTATCAGCTAATCATGTGGCAGCAGTGCAATGCATAAAATGATGCGGATCCAGGTCAGGAGCTTCAGGTGGATGAGCTACAACAGCAGAAGACCTTGTTGAGTTCCAGTCCTGTCAGCCTAGTGGAGAAATGTGTAGCTGCAGTGGGCACAGGTTCACCAAACTGGACAGATGAAGACTGGAAAAATGTAGCCTGGTCTAATGAATCTCCATTTTTACTGAGAGAGCAGACAGTAGAGTCAGAAATTGGTATCAGCAGCATGAATCCATGGACCCAACCCGCCTTGTGTCGACAGTCCAGACTAGTGGTGGTGTAATAGTTTGGGAGGGTTTCCTTGGAAACTTTGGCCCCTTAGTGACAATCAATCATGGTTTTACTGCCACAGTCTGTCTGAATATTGTCACTGACCCTGTTCATCTTCTAATGGCCACTTCCAGGACGATAATGCTCCATGTCACAAAGCAAAAGTCTCAAACTGGTTTCATGAGCATGACAAAGAGTTAAAGGGAATATCAGTCACCTCCCCAGTCACCAGACCTGAATCTAACAGAACATCTTCAGGATGTGGTAGAACAAGTGATCTGTGGCATTAATGTGTAGCTTACATATCTGTAGAAATTAAGTTATGTAATAATGTCAACATGGAGAAGAATCTCAAAGGAATGTTTCCAACATCTTGTAAAATCTATGCTGAAGAACTGAAACTGTTTAAAGAGAGCAAAAGGAAGCCCTGCCGAGTATT
HiC_scaffold_21:700509-701509	AGCTGATTGATAGTAGTCAGGTGAAAAGTTCATTTAGTTTAACCTTAAGATTGTTTTTACTTTTAAACAGAAGGATGTTACAACTCATGTTCAATGAGCCATGCACAATTTACTGCTGAGCTGTGGCCAGCAACTTGAGGGAGATTAAATTTCAGTTGAGGAGGAGGAGGAGATCTGCACAGTGCATTTCATGTCTGTTTCCTAGAAAGTTGATGTTTTGTTTTGGAGGTTTTTTGGGTGACAATAAGAGGAGAAATGGCAGAAATAGTCTTAAAGAAAATTTGGCTGCCGTCTTGTTTTATTTATTATTTTTATGTTTAGATGATGAATTTATGTTGAATGGTTGGGGGAAATATAACTATCATGCATCACTCAGCTGTACTGCTGCACATGGCACTGCTTTACGCACCCTCTTCTTATCATTTATTGTTTATTATCAGCTCACAAAGCAGCTTAGAGGTGCATTACTGCCATCACGTGGACTGGTGTCACTACATTCTCAGACATGCAAAAGTATCTAACCATTTCATGTATTTTAAGCAACTGGTGAGCTGGATACAAGAAGATAAAAAGTTCCTGTTTTAAGTCTGTATTTTTATGATTTCATTGATTGCCACCACTGCACATAAAATATAATAGGATGTATCAATTTAAGGTGAAAAACTATCATTTGCCATCCATCCAATCCAGCTCTAAACTGCAATCAGTGACTCTGTTCTTTGCACATCTATCACTGTTTGTTTTCGCCATTAAACAAGAAAAATACAGAGTTCAACGGAGTCAGTACTGTAGAAAAGATGGTGCCAATCTGCTCACAATCTATGACTCTTACATCTCCCGAGTAAGGAAACATCACTTCAGATGCCAGACATCCTGGACAAAACCTTTTCCAAATCCTGCCTGCCTCTCATAGGCACTAAAGAGCACAGTACGCCATAACAGCCAAACACAAGAGTTTTTATTCCTACATGCTATTATTCTGATGAACAGTTGATCAATC
HiC_scaffold_21:12300055-12301055	ACCTTCTGTAAAACATGACAACACAGTCTAACTTCAATATGTCAAAAAAGTCTGTCTGCTGCTGCAGCAAGCTATGGTTCTATCTCAGGTTGTATGGATTATGCAGCGGCTTTTCATGACACAGAAAGAGCTCGAGTGAAGGAGGAGAAAGGCTGTGGCGTGGAGAGGATGGTATGAGATGCTTAGGGATGTGTACTCACAGTGAGGTGCTGATCCAGCGGGTTAGTATACTCCTCCTACGGGTTGAAGGGAGGGAGGAGGGACGTGGGTGTAAAAGTAATGGAAACAAAGAGTGCAAACACGGACCATGAGATACAGGGATACATCACTGGCACAGCATGCAACAGAATAAGGACATGAACCACCATCATGTCAAATAAGAACATGTTTTTCACGATAAATAACTATTTCAAAAACCTCACATGCCTCACATATCTGACAACCACAAATTTGTTGGTTTATCCAACTGGCTTTGAAAGGACCTCACAAATCTAACGGTTGTAAAATTTCATCAGCCCACAGAGGAAAAGGTGATCTTTACACCAATATTCTTGAATGAATGACAATCACTGCGCTGTCCTGGTGGCTTCCTTAGAAGAGATGTTTATCATGTATCCCTGATCTGCAGAAGATGAAAGACTCTGACAGTGGAGTGACAGCCCAGCATTGATGCTATGATATACTGGACAGTTCTCTTGCTACACTGTTGTCAGAAGTGCTGCATGATTTTAAGGATTATTTTCACATAAGTCACTTCTTTGAAACAACAAATACTAGATATACGAGAAGGAAAAATTACCTTAAAACTACATTTTAAAGAGTCACTCTTCTCTTGTTGTCATACTACAGCTCATATTTAATGAGCTGTAAACTGACAATTAGTACTGTTAGAAATCAATTCATCATTGCCTGCCACATACAGTATGTGCTGTTTGCCACCCTGGTGTATTTATCTCACTAGAACTGACTCAGTTCGCCCTCAAGTGGTCAGTAACAGCAG
HiC_scaffold_21:16800046-16801046	AGAAACATGTGACACGAAGCGCGGCTGTAACCAGCACAACGGCCTTTCCAGCATCGCTGCGGCGAGAAAAAACCTGTTCAGGCGGCCGCCGACAACACTTCAGCCTCCCCCCGACGCGTCGCGTTTCGTCGTCCCCGCGTTTTTGCATCCGGGAAGATGCGGAGGAACGGGGCTGGCGCAGCGCCCACTGCGCTCCGCACGCCGCGCTCCTGAGGATCACGCCCCGCCGGCTCCCTCCCTAATTGGTGCCGCACGGGCCACGGCGCACGGCTCACCTGCTTTAATTGGACTATCGCGACAAGTTGCCCGAGTGACGTCGATGCGACCGGTCGATCGCTCGTAGTTGTCTCGGGGCGTATGGTGTGTTTTTATTGGGGGGGGGGGGGGGGGAGCATCGAGCACCGAGCACCGAGCACCGAGCGGCGGCCGCACAGTCGAGCGACCGAGGGACGGAGCCGCTTCACCAGGCCGGAGGGGACCAGCGAGGGGGCGGAGAGCACAGGCACCTCCGGGCCCGTGTACGGGTGCAGGACAGAGGGGGATCCGTGCGTTTCGACATGGACCCCCGGTAACAGCCCCGCATTCGCCGTAGGGCAGCACACGCGCTGGATGTATCTGCTCCGTCTGCGAGCTGCTGTTTGAACAGCAGAGCGAGGACATTGACTTTTTTGACGCGTTGGTAAAAGAAAAAAAAAAAAAAAAAAAACAACAACAACAACAAAAAACCCAACCAACCTCTGGAAGCGGCTGTTTTTTTCCTGGAAGCGAGGGCTGCTCCATCGTTCGTTCCTGACGCGCCGAGACCGTCGGCACCCAAGCCCGTTTTTTTGCGCAAGTGTTCGGTGCGTAACCCTGCGTTTGGAGCCATGGGTTGTACGGTGAGCGCCGAGGATAAGGCTGCCGCGGAGAGGTCAAAGATGATCGACAAAAACCTCCGGGAAGACGGGGAGAAGGCAGCCAGAGAAGTGAAATTGCTTTTATTAGGTAGGTCACAGCAGGA
HiC_scaffold_21:17600020-17601020	GGCAGAAACGGTTTTTACTGTGTCATTAGGGGGCATTTACAGGCATTTTTGCCATCTTAGCACCTTTGTCACTAGATTTACTGACATTTCAGACCCTTTTTTTTCTTCACAAAAGCGCCTAGTGACAAATCTAGTAACTTTGTGGTCCATACCATAGCTACTTTCTGTAGAAGAGAGTCACCAGTGTTGCCCCAAAAGTGCAAGGTCAGATTTTCCCTCCCAAGGTGCACCTCTCTATGCATCTAATTCAACCGAAAGTTGATCAAGTGATCATTTAAAGGTAAATAGAGCTGAAGTCACAGCACCGTTGTCTTTAAGTTACAGTGAATTTGTCAGAGGACGTCACAGTTATGACATCCTGATTTTAGCAGTGCAGAGCAGTAGCTTGGAAATGGCTTGGAAGGGACTACTGGTTAACATGTAGTTTTAATGGGCTGCTATTAGGTCACTATTTCATAGTTGTTCTTTTGTCTGACAAAGAAACAGAAAAACATGTAAATGAGAACAGCTTTACTGGGAGTTCAGCTGTATTAAATTACCTTATATGTGAGCACAGAGAGTAGGAGAGAAGCAAACAAATTAACGCTGGTGCAGCTTTTGTTGCAGCCTCATTCTAAAATCAATCAAATTCCTCTTTCCCCTCACTAATCAACAGTTATTAGCCATTATGGCAAAGCAAAAACAGAATTTTACAAAGTTTGGGGAAAAAAAATAAAAAGGAAAAACAAATATCACATTGACATAAGTATTCTCCTTTGCTATGATGAGTCGACCTGTGGTGAATTCATTTGAGTGGACACGATTTGGAAAGAAACACACCTGTCTAAATAAGGTCCCACAGCTGACAATGCATATGAAGCAAAAACTAAGCCATGAGGTTGAAGAATCTGACTGCAGATCTCAGAGACAGGATTGTGCCAAGGTACAGATCCTGGAAAAGGCTATAAAAAAATTCTGGTACAGTGAAGGTTCCCAAGAGAACAGTGCTTTATGAAAAGGA
HiC_scaffold_21:19800425-19801425	ATTGGAAAGTGCACGCAGGCAGGGCGGTGAGCTTTGCGACACAGCATGGTTCCCATTAGTGTCAACCACACGGGGAAATATGGAGGATATTTAGTTCCAAGAGATGAAGGCAGAGCAAGGATCTTAACATTGAACTGTCATGGTTAGGAGACCCCCTGCCCTGTCAACTCTGGATTTTTCCAGGATTGCAACTTTTATGATGACTTGACTCCAAAGTTATATAAAGACCTTTCAGGCTGTATTCACTAGTTATCATTGCATAAAAATCTCTTATCAGGGTGTGATCAGAGTCTGATAGGGATGTTTATGATTAGTTTTAATATTAACAATGGTGGGCAGCCAATTAAATTGTATGATTGCACATGGAGGGAGCTGATTAAGAGGGGGATCAGAGGGCCTGGAGATGACAGCAGGTCATTATTCAAGCTGTGGACACTATCTAGATAGCTTCAAATGTGTGGATTTGAAGTCACATGGGAACACAAACACACACTCACACTCACACACTCAAACACACTCACACACGCCCATAGCAACAAAACAAACATAGAGTAAGTGATGACAAAGCACTCACATCTTTCTCCTCCACAGCTCTCAGGATTTTCAGCAAACACCAGTCAAGTGTAAGTAAAGCATCTTACTTCAGATATACAAGCAGGAGTTTGTGATGCTTATTGACTTTAAAAACTCACTCCACTGGGGGCCAGACTTCCACGTAGCTGTAAACCCATGGCAGCAATGTACTGTGGTTACTAAGGATTTTTATTTATTTATTTTGTTTGTTTTTTTAAATTTGAATGGAGCAATTGTTTTGATCCTTCCCTTTCAAAGTATCCATCTGTCACCGGGTTATTAGAGGCAAGAGACCGTTCATGGTAAAGAAGATGATATATTTAGAACCTGACTTGTCAGAAGAGGAGTTGAAAATAATAAAGGGAGATGCAGAATCAAAGTAACAGTTACCTTGAGTTTAATGGTGAGGAATAGGATTAGAGATGAA
HiC_scaffold_21:27000360-27001360	GACGTGGCTCTACGGATGGTGATGCCAGTCAATTGGCCGGTTCACCCCTTCAAAAGTTTCCAAGAAACATTTGTACAGAAATTCATGGTTCCCAGAGGATGAACTCTAATGACTTTGGTGATCCCCTTGGCTTTTCCACTGGCACCAAAATTAGGTTGATATTTGTGGCTTTGAGTGAAATGTTTCGGCAACTACTGGATGAACTGCTAATAAATTTGGAACAGACATTTATATGAATTGCAGTAACCTAGGTAATGTCCTGATTTTTCATCTAACACAACCATCAGGTAAAAAGATTCTTTCGGATAAAACCAACGACCTTCCCATCAACCTCAGTTGTACTTTGTGTTTAATGTTAATTAGCAAATTGTAGCATTCTAAGACTCTAAACAAAGATGGTGAACATACTAAACATTAGCATGTTAGCTATGCTGTTGGATGCATGTAAGCATAATGACGTTATCACTTAGCACAATTCACTGCTGCAATGAAGTATGGCCTTTTAGTGTGACTGTTGACTCTGAAGGCAAGTTTATGCTTCTGTGCAGAACCTACGGTGTAGCTGCCAAAAGTGGCCATGATGAGCATCTTCTGCGCCGGTGTCGCTCTGCAGTTACGCCACATAACCGCTAGCTGGCGCTGGCGTTTTACTCGGCGTTGTGTTGAGTTTTTTTCATCGCTGTTTTCCACGAGTTTGTCGACCCACTTGGAAACAATGGTCCCTGAAAATTGAGGGATCTTGACGGAGTCGATGGACCGGATGGATGTTGACCAGAACTTTTAGTTTTCCTGAAATCACTGCGACGCAGAGACCAGAGGACGTTGGAGAGGAGGGTCTGGACGATCGGAGAAGGAGAAGCCGAAAATGCAAACCAATCACAGGTCTTGTGGTCCACATGGCAAAGATGCGTAGTCAGGTTATTGGGGAGGTGCACATCACGTGAAAGAAATTTTTAGATGAGGTGAGCTGAGTAGATGTGGAAGAAAATGAACCTGGATC
HiC_scaffold_21:29800043-29801043	CGAGAGTTTTCAGGCCCCACCTGAGTTGAGAACAGCCAAAATACTACAGAAGACTTTATCCTCTGCTTTTCATGTCAGAGGTAAGTGGGGCTTCTTTTCTTTAACAAAGGCCCAATAAGAGATCAGTCTCTTCGATAGGAGCCCTGTGTCTACCGGCTGTTTTGGGGTTTTTGTGCGAAACTCAAATGCAGCGTGTCAGAGCCGTCTGGAAAATTTACTGACACCGTTTTTAAGCTCGTTAACCGTTATTTCAGTGGAAAATTGAGATAAAAGATAAGTGGAAATTGTATTGCAATTATTCCTAATGCTCAGACTGAACACGAAACACACGCAGGAGCCGGGGGCTGACAGACGGACGGACAGTTACCAGCCGAGCGCACTGCGATTCAGGGAAAGTGATGCGGCGGCGAAAAGAACATATCACGACAGTTAAATGAAGTCCAGTCGGCTTCGTTCCATCCTGAACCGGCCTCTGATCAGGGCCGTAACCATCATGAGCTTTGTGTTCGAGCACAGCTGCATTATTAACGATACTCGATTATTAACGATGCTGGAATATTACTGATGCTGGATTAACAAAGATGCTGTGTGAAACTCCCACTGTTTTCACTTTCACTTCCATCACTTACGTATTTCACGTTTTCCAAAAACTTTCCTCCCCCTTTTTTTGTACATACTAGACAGTGAAGTAGATCATTAGCTGAGAACTGGTTCAAAGACCAAATGTTCACACTTCGCCCATTAATCAGATCAAACATGAACTGTTTCCTTTTTTGCTGTATTAAAAATTCTTTTTAAAGAGAAGATGTGCTGCTCAAGTAATTTTCAACTTAGTGTTTCCATTCAAAAATATATTTTTGAAAATTTTGGAAAATGTTTGCAAATATGTTTATATGTGAGACGATTAACAGCCAAAATGCACGAGGCTGCAAAAGAAAAGGAAACACACAGATCTATGTATCGTCTCCTAATGCAGCTCTATCATTAACAAACCAAGCAA
HiC_scaffold_21:29900074-29901074	GGTAGGTGTATGATTCGAGAAAATCAACAATGATTTTTCTCATCATTGCTTCAGACCAGTGGAACCTCAGTGAGTATGTCCATGTTAAAGGACCGTTTGAGGCTAAATATGTGTGGACATTGTAGTGTTTTCAGCTCTGTGAAATGGTCTCTCCTGAGAAGGGAAAAAAATGCCCAACATGACTCAGAGTATGTATGAAGGTCCAGTCCCCAACACATAACATTATGTGGGTCATGCTCCATTACGCTAAAGTGGAGTGAAACTGATGTGATTGCCTTGATATATATATATATTTTTACTGTGGCTTTTCACATCCCTGCAGGGTTGAGATAGCTCCATTGTGTTCATGCTTCATTTTACACAGGACCGTTTTCAAAGTGAGAGCTCAGCCAGTAAAATGTTTTTACTGTTTTTGAAGAATCATTAGCAATATATAGAGCTGATGGTTAATATTTTATCAGCAGTTATTGCTGTTTTCTCAGTTTAAGCAATGAATAAGATCTCATGGATTGATTTGAAAAATTTCCAATCAAGACCGATATCAAGTGTACTCTTCCAGGGACCTTCGGCAAAAAAACTTATGTTCAGTATACACGTTACGTGACTTTAGGTTATGTGCAGCTTTAAAGGCAAACAGTGTAAAGTTTAATTTCAAGTGCAGGACTCGTTTTGGATTCACAGAACGACTTTCTAAAGGCAGCTTTTTGGGTTTGTTAGAAGACTGAGAGATGTCTCCCCTACAGTAATGATTTTTTTCTGCATCAGACGAAGGATTTACTGGATCATCTGTCCAATGAAAATGGCCAACACAAAGCAGCAGGCCGATCTCTCCTTGTTTCTGCTGCCTGCCCCAGCCTCTGTCGTTCATTCTCCTTCTGACTATTCGTTTATATGCCATCCTTCTTAGGCTCCATGTTTCTAGATGTCTCCTTTTTAAGGGTGTACCACCCCCACTGTTACTCCCCCACTCATCTTGGTCTCTTTTTATACGTCTCCACAT
HiC_scaffold_22:400819-401819	GTAATGACAGAACATATAGATGTAGGTGGAGAAAACACGGCTAAAATGTAATGTTTGGTGAGGAACTAGTTTATTTATGATTTACTTGTTTATTTTTTTCCTGACCCTGATTCTCAAATATATAATTATTTTTAATCGTGCTTTGTTGATTTTTTTTACTTTATGTTGTTACTACTTTATATCGTTGTTTATTGTTGTTCGTTGTCTGATTTTTCTTTGGCAACTTGCTGTTGTTCTGTTTGTCTGTATTCAAAAGACTGTCAATAAAGTCTGAGATAAGACAAACGAGACAATGTGGCAGAGAACGTTGATGATGATTCTCGGATTCAGTAAATTGATTCAGTTTTTTCATAAATGTGCATTTGTATCTTTATCTTTGTTGGGATCGATTTCCTGGCGTAAACTGTGGGGACGTTTTTGCATTGTCGGGTTATTTATCCAGTTTGGTCCTGACTTCTCCACGTGTCTCTATGAAAGTGGACATGGTTTTAGGGTTAGGTTAGGGTCAGGGAATATGTTGATATGGGTCCCCATGAGTACAGCAAGACCAGTGTGTGTGTGTGTGTGTGTGTGTGTGTGTGACCCACGGTAACAGTTGCTGACATCATAGCAGACCCGTCTTTGGGTCAGGGTGTCTCCGCTGCAGATGGTCCCGTTATGGGCTCGGTGGAGACACTGACGCTCTCGGGTCTGACTGCCCCCCAGCTGCTTGCAGTGGATTTCCCGCCCACCAAACGGGTATTTACACCGGTTCCACGGCGACCACTCCGACCACACCCCGTCCACTGCAAAGAGACGGACATCACCACTTACGTTACGAACGTGGTCCCTGATTTTGGTGGTTGTCTCTCGGACTTCACTTGCATCGGTATGGATGTGGACATCATTACGGTTATAAACACTTGTCTGAGGTCAGTTATGACACAGACTCGATGAATGACTAACATGGACATAGCTTCTGTTAACACCTGGAAGTCGTTACTGGCTGTAAACGTAGTAG
HiC_scaffold_22:2700183-2701183	CCGAGTCGGTGGTTTTTTTCCCCTCCCCCGCGCCCTCATCCTGAAAGGAGTCGGTCATCCAGACCAATTCAGAAGTGTCCCGTAATTATAGACTTGTCACTACTGATTTTCATCAACAACTGTGCGTGTGATGATCCGGCAGGAATGTTAATGAGTCCTCAATGGGAGTTAATCAGCTGCAGGAGCCGCAGTGCCCCCCCCCATCCCCGCCACCAACCCCCGCCACCACGGTCCTCTCTGCGCAGCTGTCAAACGCACAGTCCGCCGCTGGTGCCTTTTTCTTTTTTGTGACGGGGCCGTCGGGCGACGAGACGTTATGGGAGATGACTCCCCTCTTCTCCTACGACCACCCCCCCACCCCGGGGGTTTCATAAAAGAAAAGTGCTTCCCCAGCAAAATCTTTTTATTTTTTAGTCAGAGTTTATGTCCGCTCGCTCCGCTACTCTTGACTCGGCGCACGATCCCTTCACTTAATTAGGAGCCTTATTTCTTCTCCAGACAGGCCTCCCAGAGGGTCAGGGATTCAAAGAAACTCCTCCAGCTAATGGGAGCCGGCGAGCACTTTGTTCGTTTTAACGTAGCTCGGCTGGGAAATCTTTTGACACTTTGCGAAGGCTGTTCCCCAACAGAAAGGTCTGAGAAAAAAAAAAGAAGTCCACAGCATCGGCGCGTCGACGCTGCCAAGAATGGTTTTTTTTCGGTGGACGGTATATCATCATAATTAACTACACCTCTCCTTGCCGGCGGGGGAGGGGCTCGGTCGTGGGGATTGTTGGTGTCGGAGACGGACTGTTGGTCAGGGCGGAGGCGTTGGGGGTTTGGACCGGGCCCGGTTGATTAAACTCATAATAGCGAAGAACACGGAGTTGGGAAATGACTGAGGACGTCCTGCTAAGAGCTTAAATCTACTCGGTTTCACTTGCATCACCTAGAATCAAGAGGTTTTCACAATCTTTTCACAAACACACAGTTTGTCAGCCTGAGGAAAAACTCAATATGG
HiC_scaffold_22:5500134-5501134	AAGACCTAGTCTGCACATAAGTGGTGGTGCTTTACATATGTGCGATGCTCCACTGGTGGCAAACAACCAGACTATTGTACAGCTCTGGATTATATGACGCCTGACAATAAAAATGATCAGCACAGGACTTTGAGGCTGCGCATCTACAGGTATGCTGCAGCATTCGATCAATGTAGTGTTTATACACTAGAGGGAGACATATGCCGGGATTATCCCACTGGTGTCATTGACCCACATGCTGGGCAGAATATTGCACAAGCCAACAAAGTTCCCGTGGGCTGAGTTTATATGCACCCCTAGTTAATAACTTTACATTTTCAGCCTAGAGGCAGAGGTTTACTGATAAATACTTTGACACAGACCAGTCATATGTGCCAAGTGTGACTTTCAGAGCATTAAATGAAGCAATGAAGTCTCTGTGCTATATTAGTCCTCAGTTTTTTTTCAGGTTTATGCACATCTGGAAATACAGCTTTTGCGTGTTCTAAGAGCAACCCCTAAAATACTATTGCCCTGATTGAGATCAATCTTGAGCCGGTTGTTGTGATGACTTTCAAGTAGGAGGTAGTCAACATCTGGACTGAGCTGTGAGATTTAGAGACCCCCTTCTGTTACTGCAAACGGAGACACAAACCATTTAGAAGAATGATATTCTGTGTGGTTCAGCAGGAGACAGGAAAGATGCTTCATACCAATGATCACACATTCCAGCTGTGTAACCTAACTCAACTCTAAAAGGCATGAAAAATGTATGGTAATTTCCCCTATTTCCCATTAATAATAATGCACATATTTAGAAAATACTAGTGTATGGGCATATATGATGTACACATAACTAGTAAGATAAGCAGTAACAAACTCTACAGCTTGTAGTCATACTTTTAACATAATTTTGACTATCGGAAATTAATCAAACAGTGTGGTGTCAGCAGGATATGATGAAATTGATAATCTGCATGTGTAAATTTGTGCCATATGTAACAGGAAGTCAATATGGTGG
HiC_scaffold_22:10900639-10901639	TGTGTGCTTGTTATTCTCAAATGCCATACTTTTTAATATTTGGATCGGAATTACCTTGCCTTACATGGTGTTTAAAAAGAACTTACTTTTTATACAGTGAGTAAAGAAGTGTTGTTTTTCCTATATTACTTGAGTAATGGTTTGTCGATTTCTTTTCAGTATTGTCTCACAATAAACACCTTTTGAGCCCATTACTGCTTGTCTTTGTGCAATTAGCTTGCAATGAAAAATTTTAAAATTAAATAAGGTTCAAGGTTTGAAACTGGACCCAGATGAAACCATGGTGTCCAATGATGTGAGCTCACTGTTTACATGCATTCCAACTATGGAGGCAGTGGAAACTGTAAGGCCGTGGCTACTACATGACAACACCCTTCATAACAGAACCGCCTTTGACCCGGACCAGATATGTGAACTACAGGACCCCTGTCTGAATACCACCTACTAGCAGTTTACAAACAAAGCATGGTTTTGCCATGGGCTCTACAGTATCCCCCACTGTGGCCAATCTACACAGGAGGAAGTGGAAAGCAGGGCTCTTTACTCTTCAAGGGAATAGCACCAAGTCACTGGTTCAGAGGATAACGTGAAAATTAAAAAAAACTCAAGTGCAAGCCTTTACTGCTTACAACAAAATCAGTAGACAAGACATCAAAGTACACAAAAAAGATGTCGATAACAAAAGTGTGCCTTGTCTGTACTGTGCTGCGCTAATTGAAGAAGATAGGAACCTTCAGTATTTGGGTATATAGGAAACCCACACAGACCAGTATCTGCAGTTTACCTCTCACCACCCATTGGAACACAGGCTAGGAGTTATCAGAAACCTGCAAACCCAAGCTGATAATGTTCCTGTGGATAACCTAACTGGACCTCTGTTAAAACAGTCACAAGATTCAGGAAGAACACCAACAATGCTGGGGGCGAAGAAAAGAATAGATGCAAATAACATGGTCATCCCAACCACCACTCAGACAGAAACTGGTACATCGCCAAGACC
HiC_scaffold_22:12600034-12601034	CTCATAAGTATACAAAACATGCTGTAACCCCAATGAAGAACTACAACGTTTGAACTGGGTTGGGTTTCTTAGAACTTGTCTAATTAACAAGTCATGAAGTAATCCAAAAACTGCCATTAATTATAACCCCATCGTTCCTCATATCTGACATGTGGTCCAGGTATCAAGACACAAACACTGGCCATGCACAGAGAGTCACCACACTATCTGTTGTAATGAGTTATGAGAATGGAAGCGGGTCGGTGGGCTACACAGCTGAAATCGGGACGGGGGTTGGGGAAGCCAGTAGGTAACACAAGCCAGGGGACACACAATGGAGCCGTGACCCCTGCGGGAGTGGTAAACAGGAAGGAAATGTGAGCCAACGGGTCACCACTAACTGCTGGATGTGGTGCTGTGGGACAGCGGTACACGATAATGTGACGAGCAGATTACCTGGACTCAAGGACAGAGGGAGGGAAAGAGACAGGGACAGACTGTAGCTGTGTTTCTCTATGGGAGACCACAGCTGTGATAGACCAGTAACGTCCAACAGTCCTGGTGGATGGACAATCTGAGAGAAAAACAAAACAAAACAAAAATAACACAGCAGTTTTGGGTTGGAAAGGTGAACATGTAGGAGGTCCTGATATTCTTTCACAATGCTTGCCTTTGAAGTTTGCTCTATGATCATTCAAGAGCTAAAACAGCAATTTAAATGTAGCACAGACGTCCAAAGCAGAATTCCTTTGTACTGTTTCATCTGCTGATGGAAAAAATGCTATAAAAACCATAATTTTCCATATTTTAATTTCAAGCAGTTAGATAAATCTAAGTAATATGGTAAACCACGTAGTTTCAAATAGAATTTCAGAGAAAAGGGTTCTTGCCATGGAAAAAGTACAGTTTTAGGATAGGGAATATTTCTTATCCTACTATCTAATAAAGATACCGTATATGACCAGAAAAAGTGTAATTTTTTAGTCCAATTATTAAATGACTAAATACAGGAGTAGCAAAA
HiC_scaffold_22:18900774-18901774	GCTTGCACAGGAAACCCACTTGTTGTGATGTCTGCGCGTAAATCCTTCCCATCCAAGGATGCTGCACTCAGCATCTACTCTGCAGTGTACACAGTGGTAGGTTGGAGAATGCCAGACAATATTTTGTGCTTCTGTAAAAGCATGCTCCCAAGTGAAACCCTGCTTATTCCTCCTCAGTTTTCTTTTTTTACTTTTACTTTATTCTATAGGTTTGAAATATTGAGCTGTTTCTTGCTGAGAAACAACCCATTAAATTAAAATTACAAAATTTTTGAAAAAATTTAAAAATATTTTGCTTTCTTACTAAATGTAAGATAGGAAGAATGATACCATTCTCTTGTCTGTGTGTATTTGTGAAGCTACCACCATCTTCCAGCTTAGCTTAGCACCAAAATCCACCTTGCAGCACCTCTAAAAGTCACTAATTAACATGTCATATATTGCTTGTTCATTTGACACAAACACTGAATTAACTGATATAATTTATATAATAAAATAAAGATATAAAATGTAAAAAAGAGTGCTGGTGGGCTGATTTTTGTACATTTTGAAAGAGTCAGTTTGGTTCTTTCCCTCAGTCTTTATTTCATATTTACTATGTAAACTTGAGCATAGGATTTTCTCATGTAACTTTTGGAAAGAAAGCAAAAAAATATATTTTTTTTTGAAATTGCTTTATTAAATCTGAGAATTGACAAAGTTTTTTGTTTTCAATTATTTTTTGTAAAATTCCCCCTTAGAGATCACAGACTGGGGCTAATCAGTGTTGTACAGCTTTGAGCTACTTATTCAACAAATCTTAAATCCAGTAGGTAGTTGTGGTCACTAGGGGATATTAATGAAAGGAATTAATGAATCGTGATGAAAATAAATTCTTAATGTGTTTTTGAGACTGAATGAAAAGAAGATTTTCACCTTGTATTAATCATGTAAACTTGACCTACTGGACTATTCAGCATTTATTTGTCTCACAAACAGACAATGTACCAAGATGTAAAAC
HiC_scaffold_22:19800253-19801253	TCCAATGTAAGGCAGGATTTGAAAGTTTTAGACCCTGACATAGAAATATTATATTTATAAAATATAAGATCCACTAGTTGTATAATTTTTTTAAAATTCTGAATTTTAGTGAGGTTTTTTGTTTTTTATTTTTATGAAAAAAATAAATTGAGTTTGGTTGCTAGCCTGTTAAAAGTGTCTTATGTTGGTGGAGTCCTGTGGGACATGGGGGTCAGGAAGTCAGTGGTTCTGAAATCCTGGCTATGACTCTTCTTGTGACCCCTCAGATTTACAGTATGTTGGGAACCCTTAAGGAGGTCCCAATCCACAGGTTGGGAACCAGTGCTCCTTATCATTGTATAAGAGAGAAACTGCTTATTTTTAGTCTACACAAACATTAAAGTCAAGTGTGTGACACCTCTCCATCATCTTCTCCTCCATGCTATCTCCTTCCAGGCTTCCTTTTATGTTCATATGCCACCTCTTACCTCCCTCCCTTCCTCCCTCACTGTCTCAGTCTCTCACATCTTCTTTCAATCTGTCTCCTTCCCCATCCCCAGACAGACCCTCCCATCAGTGCCCATTTCCCTCTGTCTGGCTCGTCCCCTTCCTTTCACTCAGATGACCCTGCCACCGCCCCGTTCCTTCTGTCTGTCTGGCTCTCCTTCACCCAAATGCCCCCCAAACCACTGTCCATTCCTTACTATGGTTTCTATGTCCACGTACAGTATATCTGTCTCACTCTTTTCCCCCTCTGTCTTTTTATCTCTCTCCTTTTCATCTGTTTCTAACAATGTCTCCAGCTCACTTTCTCCCTCAGTCTCTTTTTTCCTTTTACTCTCCCACTGCACAGATGCCTGGCTAGGTTTGCAACAGCTGTCTCGCCATGTGCCACTACCAAGTGTTGCCTTCCACTGCAGGGCGAGAGGGGGTGGTGGTGGTTTGGGGGGGAGGGCAGAGAGCGGAGTAGTTATGAATATTCATGTACTCTTGGATGCACTACCAAACAGAAAATGGCACC
HiC_scaffold_22:21601062-21602062	CATCATTGTGAAATGGATTTTCCATTATTTATGTTTCTATGGTAACGCTGGCCAACTTTAGGGGCAACACTTGGGTGTGAGAGTTGACATGCATGTATGATAAGGAATATTTTTCAATATTTACTTTGATGAAATGTGTGCATGTGACATAATGTAGCCTGTTGTTCTTGATCCTCTGTCCTCTCTCCAGCTACAGTTTTTACAAGCAGCCCCTCCCATACTGAAAACGGGCTGCAGAGTCAGGGTTAGACCAGGGTTAGGCTAAGTTCAGGCAAAGGGTGAGGGCTCAGATATCAGAATGGAAACAATTCAGCCAATTGTCGTCACAAGTATAGTAATCCAATTATGTGTGTGTTTGTTTGTGTGTGTGTGTGTGCATGTGTGCGCGCGTGTGTGTCTGTGCGTGTGTGGGGTTGGTTCAAAAGAACCGGTTCAACTGTCCGTCCTGCTTTAAGAGCTACCGAACCATGCTGGACCTGGCCCAGCACCGCTGCAGCGCCGCGGCCAAAAACCAGGTTGGTGTGAGCATGAGTGCGTGTGGGTGTGTGTCTGTGTGTGTCGCGTGTGAGGCATAGTCAGCAGACTGAAGCGTAGCTGTGAGGAAGGGCCGGCTTGCGAGTTTTTAGATGCGATGGTCATGACCCAAATCCCGCCAACGCCTCTGACGTAGCCGTTTCAAACGTCTTATACGATCATATAAAATCATTATTACAAAATTCAGCACCTTTTTCCTTGGTGCTGTGTTCTGGTTCAGTGTAATTACAATGGAGGCAGTGTTAGTGGGGCATTAACATCAGAGCAGATACAGATGATTATTGAAGGCTGTCAGAGCACATGTCTGACCATCACATCTAAAATCCCACATGCTAAATTTTACTTTTGAATGGATTCAGGCTTATCAGAACAAGGAAAATTCCCCAAATTTCCCAAAACTTGGGTCTCATTTTTTTACACCAGTAATAAGACCTGCATACTAACTGGGCAGCTACACCAAGGCCCC
HiC_scaffold_22:23701583-23702583	AATTAGGACATAAAAAAACGGTAGAATATATTTAAAACTATGTTTAAACTATGAAATGTAAAAGTAAACACTTTTAGTCAAATGAAATCAACAGACTGGGCCTGTGCAAGTGGTAACAGCTAAGCAGAGTCCATGGGGATGGTAGGGAGAAAAGCCAATAAAGGGTAGGATTGTTGAGATGAGGAAGAGCAAAGGTGAAAGCGGTGTTATGGCTACAAATGTTTTTTTACAATAATGAACATAAAAAACATTAACATTATCCATGAAAATTAGGGCTATGTTTAGGCCTAATAAAATGGGTCATAAAAGCCAAACGCAAAAGCAGTGACAGTGTGAACTGTAAGGAGTAAACTGTGTTTGGAGGCAGTCATCAAGGAAACAAGCAATTTACTTAAAAATATAATTTGCCCACATCGTCAAATGACTAGCTCATATTCATGATCAATATGGGGATACTTGAAATCCAGACCAACTGAAAAGGTAGTATCAAAAAAAAACAAGATGGAACAGCTCCTTGTGTTAATTGTTGAATAAACTAGCTCATTACCAGTATGGTATTGTTCAAATTGGATAGCTTTTTGCACAAACTTTTCAGGAAAACAATTCCATAACTAGCTCAGGATTGTCTAGCCTAATGTGAGTGCACTCAATAATGGCACCACTTAAGTTTCAAATAAATGCAGCCATAACACTGATGACAAAAATTCCTGGCCTAATCAAACTTCGTTGGCCTTCAACCAGCACCTTTGGGTCAGAGGACATGATCTTTATGCCAGGGTACTTGAGGTGATCCTGATGCAGGTCCTCCTGCTTCCTGGTGACCAGCTTCATACTGCTGACCTCCCCCATGATGTTGCCACCACAGTGGATGTAAGACAATCCGATGCTATGGTAAAAGAGAAGGCCTTTTAATCGCAGTCCAAACTAGCAAAACCTACTCCGTCTAAAGTCAAGTAGCTAAGACTGGTACCTGCAATTGGCAATGACCTCAACAAAGACC
HiC_scaffold_23:1600585-1601585	CATGACCAGAACCCTGACTGCATAGTCCCCCTCACTGAACTGAAACATGGCTGAACAGTGTATGTTCCCCATGATCCCTAGCTTCCTGAGCTGTAAGTGCTATAACATACGGTAATCTAAATATAATTCTTGGTATTTTAAAATTGAAGCCTTGCTTTTAACGACTTCTAAGTCTTTTCAACTATCTACAGTTTGGCATCACTCTTGAACTTGCTGGGGTCTTACACTGGCAGTTTGAGTTGCTGTATACTCAGGACTCACATTCATTGTGTACTACGTTCGTTGAACAAATCACTTAACATGCTAGACTGAAGCTAAGAACAGCTGACCTAAGAAAGGAATGGATTGTTTTGGGTAGTTATCAGGCTCAGTTTGTTCACCCAAAAATGGGTGAAAGAATTATTTGCTAAGGAGACTACACTGAGACATAAAAGACTGGAGGGGAAGACTGTGCAGTTCCCTGTAGTGACTCTTGCAAATACAATGAGTGTAAAAGGGAGAGGCAATGAGCCTTGAGCCTTTGAATATGTAGTTGACTGAAAAGTCCTTGACTGAAAGTTCATCTCTGATCTTTTACTGCACCAGTGAATCATTTATTGATTCATTTGGGGAAGACAGACCACTTTAGATTTGTAAACCAAGGGAAGTTCAGAACAAGAACAGCTGAGTCAAATTCAGTTAGCAAATCTATACCACCAGCTCCTGCTCTGCATGGACACAGTAGGAAAAACAGGGGTGGACGCATGGTGGATGAAGTAGGAACAAGCAAGCAAAGGTGTGAAGGGCAGTCAGCCATGTATTTCTTGGATCCTAGTTGGTAGACAATCAAAACAGAGAAGGCATGCAGACCAGTGGGCAACACATATTTCAGCCTGACTGATTACTTTTGTGCTAAGCTGTGTTGCCTGGTGGCCTGTGCAAAGATGAAGTGACGTCCCAATAGGTATATACACTAAAGCAGGCTTCTGTGCGGGCTACAAAAAATTAGTGAACAAACCTA
HiC_scaffold_23:3400167-3401167	GCACACATAAAGAACGCACAAGTGTAAACATCACTCTCAGACTTGAAAAAACAAATGTGTGCAATGTTTTTACATGTATACACGCACACATAGGTCACACACACGCAGCCTTTTTCCGTGACTTTCTCTGCTATAAGAATGATTTAGTAATAGTTCATCGGTTGAGCTGAACATATCGATTTCTCCTCCCATGATTCCAGAGCAAAATGACCTTGATTCCTGTATGTGTAAAATTCAAACCAAGCGTTCAACATCTTTTCGTCTTTCTCCAGTAACCTTAGCTTTCACAGCCAGCCCCAAAAGCCTCTCTTCTTCTGCCCCCCATTTGTTAAATCTTTTTATTTCTTCTGGTTGCGATTCTCTCACTCCTGTGTTGTCACTATTCTTCTTTTCCTTTTTTGATACTGTAGTTTCCTCGGCTCTTCCTTATTTCTCCAATTGCCTTCTGGCCAGTTTAGTCATTTATGCAGGTAGAAATTGAAATCCATTACTCCTTGAGTGGATTATTCCCCATGACATTATTAATAGTTTGTGTGCTATGACTTCATGTGATTATGTGATGCCAGCCACATATGGCAAGGAATAGCTGGAAAAATATATCACTTAAATGGCATGAATTTGTTATACACAAGGCCCAAGTTTGCAAGCAGTGGAATGCTATCTCTAAACTGCTCACAGATGCAGTATTTTACCACAGCATGCACTGGGTAAAGGAGTCAAGTGCACCCTAGACATTTAGCCCATCACAGTGCTGGCACAAGTAGGAAAAACCTATGGGCAATTTAGAATCTCAACCTCAGGTAAACTGACCAAACTATGGGAATGTACCCTCATAGAAACAGGGATAACATGCAAACACCACTGATATAAACCCAGGGCATTATGGCTATGGGTTACAGTGCTAACTGTTGAACCACTGTGCTGCCCAGAGGTACAGAATCACTAGCACAGTAAGATACTTTCATGGACTTTTGTCAGTGGTACTCAGACCTCTCCAAAA
HiC_scaffold_23:6300241-6301241	TGTTTCATGCCAAGAAGCTGACAGGACATACTGATCGACTCCTGTGTCCAAACAGCCTTAAACTTTGTTCTGTTGCACCTCATGTTAAAGCAATTCCCGTTCAAAGCTTGTTTCAAGCCAGAAAGTTTTGTCTTGTCTTGGGTTCTCCATTAAGCCTTAGCTTTTGGTATCAGTCATCCAGGGTGACACCACTAGAGTCAGTGGTTCAGCACTCTTCAGGACAATTCAGCAGTAAATTATCAATGAGCATCACACATCAGAATATTCACCTCATAAAAGCAAAAAACCCCAAAACTTTACCCTCTACTTCAACCTCAGCATACCTGTTTTGTAACATATAATAATCAGATTATCATTGTTGTGTAAATATTCAATGCACTGACTGCCTGAGTCAAGAGATAATCTATAATTAGACGGGTTCTCTGCTAACATGTTACTCAAGGATATTAGTGAGAGAGTGATTAACCCCATTCACAGTCCAAGGCTCAGCAGAGTCATCTGTCTGGTTTAATAGGAAAGCTATAATAGGAAACAAGGAAATATGACCATATTGTTTTACTTTTAACTGAGTTTGAATCAATGTAAGAATCATTTTTTTGAGCATACTGACACTGTCCATCCCTCTCTATGTAATCCACAGTCACAATTAGATGCCATGAAGTTGAACAAGCTCCATGCAGCGACAATGGCGCCCTCTCCCAGTCACATCAAAACAAGAGAGGAGAAGGGGGAGGTCAAACCTCACCAGAGAGCTCGTCGTTCCTCCTCTGACGACAACAGCCACCCAAAGTCAGCCATCCCGGAGAACCGCATCACCACCATCCCAGAGCTCACAGAGTCCTTTGAGAAGAGACTTTGTCTCCGTGATAAAAGACACATGTCTCTGGTGAGCAGTAGAACTATGAGGTTATTTAAAATTCAAGCTTTTTTCAGTTTTCTTTACCGGTTTTGTAGATCTTCCATATAACTGCAGGTTTGATGGGGTTTGGTGCAGGTTTAC
HiC_scaffold_23:10600037-10601037	TCCTTGCCAGTGCAGCTGGCCTCTGAAGGTGTACAGGCGATTGTTGGGTTCCTCACAGAGCACAACACCTGTAAAATGAGAGGTTGGGTGGGACCAACAAGAGCGGGACGATGCAATTTTTTCTCTTCTTTAAAATGAGTACATTTGGAATCTCCAGTCTGAATAGAAGCCCCTACCGTCAAAGGCAGCAAGGGTCACCTCTGACAGGTGAGAGGTCAGCTCAGCATGTGTAGCACTCAGCGCCTGCCGGTACTTGAGGTTGGCCTCTCTGTATGCAGAAATAACATGTCATGTTTTCTCTGTTGATCCTTCAATTCACAGTCAACACTAAAGAGCTGAACCATAAAACAGACATAGTGGTTAAGAAGTCAAGGGGAAAGTAAATAATTATGTAAATAATCTTGAATTCTTAATTAAACTTAATCTATCTTAATTCTTAAGATAGTCTCATATAACTGTCTTTACTATGCAATACACAAAAAAAGACTCATTAACATCTGTAACACTTTCTTAAAGCAGACCAGGTTTAAAAAGTACTAGCAAAAAAGACAACTTTTCATGGCACAAATTGATATCATTCTTTCACTGATCACTTTTTTCACATATGTGGAGCTGCTTTTGAGGTTATACCGATCATTTTAAAAGCACAGGTATAATGTGCAGAATCTTACCCAAAATGTATTGTATGCCCTTTACCCCTCTGTGTGCCCTTACAAAGCCTCAGATGTGCTGGCGGGGCCTATCTGGCTGTTCCACAGTGTATAAAGGATCTGAGAGTTTAAAAGGTCACCAAGATTTTGTCATCAAGGCCCAAGAACTATAGAAGTTGAAGAGCTTGGGCCTTTAACATCAACCTCACCTATAAAATCACTTCTTAATAATTAACTGTGTATTAACTTTTACTATGATATATGTTTTCACACTATATTCATAGTTTAAATGTTGGGGTACCAATTTTTTTTCTTGCTTTATTATAAATTGCATAAAAAATGCCTAAATG
HiC_scaffold_23:12100670-12101670	GGAGAAAACTTCAATAGTCTACTAGTGTTTTTTCCACCTCATTTACTGTGCAAATTATATATGCAGGATATCAATTAACATCGCGGGTATAAAGGAGTGGGAGGGCTCTAATCAGAATTAATTCTCAAACCCTGATGCGATATTTATCAATCGCCCAATTTGCACTGACAAGGACGGAGAAGGGAAGAAAAATAGAAATAAAGGCTGGTTCCAGATAAAGAAAGTAGTCATGTGTTGGTTTTCGTTTCAAAGACTTTCAGCGGGCTGTGCTGAGGGAAAAACAGAGGAGTCAGCCCTCCCACCCTTCATCCTTAATAATCATCTGTCAAAACACCCACAAACTAATTTAACCATTTGCACACGGATCTGGTGAATAAAAGAGGCTTTACATCCCTCTTCTGTCTGGAAACATGTGCTCCAACAACTCTGAAAAAGACCAATGGGCCTGTTTTCTGTAGCCGGACGAGTCCCACTGCTTCTTTTATATGTATCCCGAGACAACACGGACGACATGAAAGCGGAGCAAACCGAGGGCCTTTTGAGAAGATTGCTTTTCAGGATCTAAATGTGTGTGGCTGGTCTCACAGGGGACCGCTCGCTGTGCGCACATTCACTCCCTTGGACCAGGGGTCCGCACTGACAACATCAACAAACGGCCAAAAAGCCGTATTATGGTGGATTAGGAACCTGATGAAAAATGCTGCTACAAATTAGCAACGAAAGCCCAAAAGACCGTGGGTGTATCCTTGTTCACTTTCAATTACAGACCGCCGAGACCCGCTAACGTCCCCCATTCATTTAGGGCCTTTGTAACTTGCTAGAAAATGGCCCTTTAAAAGCGAGCGAGAGCCACACAAGAGGAATACTTGCCCACCGTTGCGTGATATTCACGGCTGTTATATACATCAAGTCGCGTTTGAAATATTTAAACTGAAATTTGCGCGTTTCTCACACCTAAAAAGAATCTTAAATCACTGCATGCCTAAGAGACTAATCGGGT
HiC_scaffold_23:12900086-12901086	AGTAAATTCTAAAATGTCTCCTGCACGTTTCCCCTGAAGCATGGTTGTAGTCAGGGTGCTATGTGTGCTATGTGTTGTGCCAGCAAGCCTTAGTCCAAAGTTCATTTTCTTGATTTTTAACTAGGGATGCAAGTAGTCATAGAACTTGTTAGTATAGCAGAGGTAGAATTTACAACATTTTGAAATTTGTCCAACTTATTTCATTCTTCTATAACACATTAAGGCTCGGGAATTGGCAGAGCTACTTTCCGGATGTTAGTTTGGACTCGAGAGAATAAAAAGCTTTTCGGCTTCAATCAAGTTTGAGGGATCCTACCTAAAAACTATTCATGTTTTAGGGATGTTAATTTAACTCAGTGTTTCTCTGTTTGGTATTTCAGTTGCAAGACTGCATTCAAGCCACGCTGAGCGACTGGTTTTCCATGACAAAGCCACCATCCAAGGTGGGGTGATGTTTTCATTTTTAATGCTTACATAATGGTTTTGTAATGTTGCATAATGTTTTCATATGGTGCTACTGGATTCTTACTGTGAGAGTAGTTAATTCAGTCTCTTTTACACTGTAAAACCAAAGCATACACCAGTTGTGTACACGTGTAGTAAAGGTGAGAAGTGAACACAATAGCATTTACATTAATGGCCAGATATGGCAAGACCTACAGTTACACAACAATGTGCTACTGCACTGTTGGGTAGTAGGATTTCCAGTGCTTGGGAAAATAAAATAACTGTAGTGTTGGACTTCAAAGGATGCCTCTAGGCCTACTGAAAAGAAGCTGTCACGATGAATGTTCATGCAGTGCTGGTTGCCAAAGGCGCCGGTCCAAATGTGTGTCTATCTGTTGGGTTGGATGGTGGGTGGGGTGGATGCACAGAATCTTGGCTCTGGAATTTTTAACCATCAATGGTAATATAACTTCTAGAAAGTGGAAGCCACGGGCCAATTTTGTTCAAACTTAAATGTTCTTAAAAACTTGAACTCGAGATTACAAAGGCTGCA
HiC_scaffold_23:13400601-13401601	TGTACCTAACAGAGTGGCCATTGAGTGTATATTCTGTCATTATTTGAGAGCTACCCAAATATGTTGTCTGGTATCTTCACAAAGCTCTTGTATCTTGTCTATAGCCTCATAGTGTGACCAATACAGACAAGCCACAGAAATTAATTTACAATTTATTTTTTTTTTTAGGTGCAGTCATATAGGAGGTTTCACTACTCCTGCAATGTTTTGTTACCACTCAAAGTAAATAACACTTGATAACAAAGAGATGGTGTAGAGAACTCAGAGGAGGCCTGAGACATAGTTTCCCTAAAACCTATGTTTTAATATGTTCCATTCATCTAAAATGAAGAAAAGCACTATCATGTACTAGGAAAATAACTTTTCCATTCAATTATTAGATGGACGTGGCACAATGAGAAATAGAATACACAAGCAATATGATAAGTTTCCATGACATGGTGAAAGAACCAGAAATTCAGTTTATATTTTATGTTGTAAGGATGCTGCATTTGAGAGGTTTCTATATGGTCTGGTAACCCCTAATGAGAGACATAAGAAAGACAAAATGATAAATAAATAAACTCCCCTCTATCCGCTCTATCTTTCTTTCTATGCTGCTTGATTAACCTGAATGTAAAAACAGAAAATACTGTTGTCTTATGTAGAAAATTATAAAATAAAATATAGCAATTAATCACTGCTTCTTCCCATTGTCTTCAATGTGTGTGTTATCGCTTATTTGAACAATATGTGGATGAAAAAAAATCACAATAACTTTCCCGAAATATCTATAGTCGTGCATTTCAGAAAATTAAACATGAACAAACCTAATTACGACATTACATAACATGTTTGTCACCAACTGTTTCATTAATATTCTAAGCCACGCCTCCACTGTTCAGTCAAAGGTGAAGAGGAGCAGAAGTAAGATGGTGATGAATAGTGACATTTGAAGGGGATTCAATTTTAAGGTATATAAAATACTTATTTTTTTACTTTAGAGGTAATATATGGTCAT
HiC_scaffold_23:23300934-23301934	CATGTGACAAGAGAAAACAAGGGTGAGGTGATGGAAGTTATGAAGCGACAAAGTTCGAAGGAGGATGTAAGGGTGTGTGAGAGGGATGAAGAAAGAATTTATGCAAATAAAAGAGAAAACAAGGAAAATCAGTCAAAAGAAGGGGGTTAAAAGAAGGGAGGAGGGAAACAGGTAGGAAAAGAAGGACAGAAGGAATGAGGGAGGAAACAAAGGGAATGGAATAGAAGTTGAAGGGAAGAACCAGAATTCTAATGAAAAGGATAAAGGGATAAAGTGGTAGAAGAATAAACAAGGATGAAGTAGGGTGGATAGAGCAGGGAGGTTAGAGCAAAGGTTGTGAGTTAATAAAAGGAAGCAAGTGATGAAGAAAAGAAGGAGTAGAAAGGGATGAGGATCATCTCAGGAGGGTCGGCGGGAGATTTCAGTTTCCCCTGCCTTTCCGTGGATTAAACCCAGTGGAGCCTCCCGTCATCCTGGCAGATGCTCCTTTGTCTCTGTCCATTAGTCTAACAGCCTGATTCTCCCTCATCCCTCTCTATCCGTCCGTCTCTTCTATTCTTGACCCTCGTCCAAGCCGTGGATCACGGGGCGGCTGCCGAGTTTGTCAAGCCGCCTCGCAAGCAGAGGTTCTGGCTCAGGTAGGAAAACACATGTCACTGCTCGTATTTTTCAGGGTTATCTATAAAAAAAAAACTCCTACTGGGTTTTGCCCCCAGCACGTGCAACTGAAAAAGTAGATCATTTATTGATTACTGATGATCAACACAAGGACGTTTGCAGTAGATTGAACTTGAGCTTGTTCATAAGTGTGTTAAATCCTAAACCAATTTCCATATGGAAAGATTAACATAAGGAGAGATCCGTTGCGTTCCCTCACTTCTTGACCTGTTGACACCTACTGTCCTCAGCCTTTGATTTATTCACAACCTTCCTGCCCATGAATGGGCTCTGGTGACAGGAAACTTAATGATTAGTCCACTTTATGGCCAATTAGGAAAAT
HiC_scaffold_23:25400985-25401985	TATCGGTTATGGACGTTACCTAAAAATGTTAAGATAAAAATATGCAATGGCACAGCTAAAGCCAGATGAACAATAAAGTCATATATTAAATTCAAAATGGCTGCAGATATAGCATGGTTATCAGTTAACATTACAGCGATTGTTAACTCTTTGCTAGCTACCATCCAGTAAAAAAAAAAAAACTGCAAGCTGGGTAGCTAGTTACTAAATGCCACAGAAAAAACTTACTTACTTGTAGTTACTACTACAGAGACTTCCTGGTTTATAACCTCCAAAATCCCCCTAAATGACTCTCAGCTCGCTGTGGATGTTTTGTGACTCAGTCTACAATGAGCTGAGGGTAAAAATGCGGTGCAGGGACTATTAGGTGCACTAACACCGTGAAGGAGTGTATCTTTAAGCAACATGTTGTTGCCAGGTGATGGATGTATTTGTTTATGAGGCTTAGACCCATGTTCCCAAAAAAAGAAGCCTTGATTCAGTTTGCTGTAGCTACCGATGTTTGTTTATGTGTGTGTGTGTGTGTCTGCGTGTACGTGTGCATAAACACATTAAATATGTGTAGGGCATGCTTGCACATATGTCCTCTTCCACGAAGTACATCTAAAAAGAAAAAAAAGTAGGCCTCAAAGTGTACTGTTATCACTGTCCTCCTCCTCAGGAAAAAATGACCTTGTTAAAATCAGTCCAGTGCTGTGATTCTCAGCAGGTGGTGTGTGTGTGTGTGTGTGTGTGAACCTGATGCTCCCATCTCTGCATGTTTATGATATTAGCCCATTAGCAATTTCTGTCCTCATTCATAAACACCGTACAGCGGTCAGGGGGACAGAAAAGAAAATGGAAATGCGGCCAATCGTGGTCAGATGATTTATGTGTAGTCATGTCTGACCTATAATTCATAATTGTAACAGTAAGCTAATTAAAGTTCCAAGATGGATAACAGGGGCGGCTATTAGCCGAAATGAACTGGCATATTCTATGCATCGCACATGCTAATTGA
HiC_scaffold_24:400551-401551	GGACACATCTGGGTTCAAATCAACCTTGCTCTTGTAGCAAGATCATAGTTTAGTTTCATAATTCCTAAAGTTTTTTTTTTTCGTTACATATATCTTTGTTTTCTCATTTATGTGCACTGAATGTCTTTTTCAGTCTATATAATAGTCATAGACTTCTTCTGACACCCCCAAAATACAAAGAAACAAACAGCACTTTCAGAAGTGTGTGTGTGTGTGTGTGTGTGTGTGTGTGTGTGTGTGTGTGTGTGTGTGTGTGTGTGTGTGTGTGTGTGTGTGTGTGTGTGTGTGTGTGTGTGTGTGTGTGTGTGTGTGTGTGTGTGTATATATGTATTTGCCCAGTGATGTGTTGTCACTGGCTCTTCTGTTGATGATGTCTTAGTTGTTTTGATGGATCGGAAAAAAAGTGAGAAAGATTGTAAAAATAAAAATATGTCAGACTTCACCTAAGATCAAGACTCTTTGCCCAGAACTGTTCAGCCCTACTACAAAGGTGTTCTTAAGGATTGTACAATAGCAAACTATGTAGTGTGCTGTAAAGAGCCCTACAAATTTAATGTGATTGGATTTGAATTCCATTTTACCCTGCTGTCTTGATTCTGATTTGGGATGATAATAATAACATACAATATTAATTCATTATAATAATGTATTAATTTGGATGCTTTAACCTTGTTTTATCATTTAATTAATTATTAAAATAAAAGTTCCTGAGTTATTGAATAAAACTACTGAAAGAACAGTTCTGGTTAAAGCAGATCAAGTTAATGTTTCTGGTATCTTCAAGTCTGTAAAACAGATCATTCAACATACTCAGGACCAGATGGACTGGATTTGTCTGTAAGTGGTACAAGATTCCCATCTGCTTCATGCTGACTTAGCTGCAGCTGATTAATGAAATCAGCAATATCAACAGAGTAAGGCCAAGGGCTTAATATTTGTGATGAGCAAGCATTTAAAACATCTTATTGAAATAAATGTAAAGATTTTGACCTACTATAAA
HiC_scaffold_24:1100168-1101168	ATACTGAACAAATGTGATATTTACACAGTCTGCATCCCTGTGTATAAACTGTGTCTCTGAGAGTGTTTGTTGGAAATAATGAAATGAAACTGTGTTATGTATAAAGAGCTGCTTCTGTCTCAGCAGTGCTGTCTCTGTCCCTCAGAGGACGTCTTGTCCCTGCTTACGGCATTTATTTATTTATCGTCTTGTTTGGGTTTTTTTTTGTTGTTTTTTTATTGAAATGCTTTTCTTTGTGTCTCTGGAGTCTCTCAGCAAATTACTGTAACAGTGCATTCTGCTGCTTCAGCAATAGCATGAAAAATGGTGCTTGGCATAATATTAGAAATGTTTTGGGAGCAGTTTGGATGGGAAATGGTGCTCAGCATTCTTTGCTGATTAGAAAAGAGGCATTTGATTGTATTTGTAGCACTCACATAAGTGGAGTGTGTGTTTCTGTGTGTGTGTGTGTTTCTGTGTGTGTGTGTGTGTGTGTGTGAATGTATCTATCTGAATACAAATATAGTCTACCAAGGACATTCCTAATTTTCCTTGGGCCCAGAAATACCAAATACTGTACAGGTATATCAAACTACTGTCAGGCAGAATGTTGATGAAAAAAGGTCAGCTCTGCAAAACCATTCAATTAATTATTTATTCCTACAATATCTGCACAACGCAACCACAGTCAAGTCAAGGTTAGGGAAAACCTGCATATAAACTATTACTCGACACCTTGACGCATTGCTATACAAAGGACTCAGAACTTTCTGTATGGCACTGGATCAGAAGTTTGTGTTGCAGACTTATCTAGAATGAATGTAAGTCTGAGTGATTGTAGACTGAATATTTTTAATCCCCTCATACCCTGGACATAACCTATTGTATGCCTCCCATGAATGTCCAACAGAACAGTATGCACCAATATAACCAGGCACAAAAATTCAATAAACCAATTTTAAACATTGTAGTCTCTTGACTGGTATTGGGGAGCACCATGGAAATGTGAAAAAAATTGCAT
HiC_scaffold_24:2800311-2801311	TTTTTATTTTTATAGAAGGACCTTTTTGATTTACAGTGTGATCCAAAGTCTGAGGCCATTAGTTGAGATACTACTATTTTGCATTTGTTTTGAATGTAATGCTATTTTTTTAAAATCACAAATTATAGTGTCAGCTTCACAATATGAGTGGAAAGTTGAATCTTTAAAAAAAATGTACATGATTTTTAGAAATCTAATTATTTGAAATGTCCCCCTTTTCATTTAAGGACTGCATGCAATCAAACTGGCAGGACTTCACAAGTTTCTGCAAAACCTGATGACCGATGTTGTCCAAGCAACAATTGACAAGGTTCCAAAGACTTTGTGTGATGTCATGGAATTCTTGATTTTCACTTTCTTCAAGTGCTCCCATAAATATTCAGTGGGGTTGAGGTCAGGTGACTGGGGGGGGGGGGGTCATCGACAGCCAGGACTCCTTGGTCTTATTTGGTCATCAAGTTCTTGCAAGGCTTTGAGGTGTGTTTTGGGTCATTATCCTGCTGCAGTATGAATACTACCCAACAAAGAAGCAAACCAGAGGGTACAGCATGTCTCTACAAAATGGAGTAGTACATCTGCTTGGTCAGGTCGTAGTCAAATTGATGCAGGTGTCCAAACTCCAGAGTAGGCGCAGACCTGAATATTCCCACCTGTTTCACTGTGGGTTTGATACACTGCAGTATCATTCTCTCTCCTGTTTGTCTCTTTCCATCCACTGTTCTTTTTTGCCATGAACCTTGAACTTGGATTCATCAGTAAATGAAATGTGTGTATGTGTTATCCTACCCCATGGGTTTTGCCTTGTTTCCCCTCCTGAAAAGTGGTTTCAAAATTGAAATTCATCGTGTGAGATTAATTCTTGACAGCTTTCTTTTCAATCTCCAATCTCTATTGAGCAATTTTTGTTTCTTTAATTAAGTTGATTTCTATCTCTCGTTAAACTAAGCTTGATGTATAAATCTTCTGATGGAGTGGTCACTTTTGGTCTGCCTGATCGTGG
HiC_scaffold_24:3200242-3201242	CATACACAAACACACAGACACACACACAGACTGTTGTAAAGATTGTGTGAGACTGTATGGAGACACTGACAGGCTTTAAACTTGGAAATGGAATTGAAATAGGCTCGATTCCATTTCTCAGCTATGATAAACACGCACAAATTCAAAGACATCAAATTACATACAACACAGAGTGAATACATGGTGATTTTAGAGATTGAATGTGACTTTCACAGCTTCGTCCCCCTGCATTACCTAGACTGCTGAGTTCACCATGGAAGAATGAGAATGGTTCTGTTTCTCTGCACAAACTGGTGGAGGAGGAGCAATTAAGACTTGATACTGCGTGTTTGAGTAAGGCAGGAGATATTTTATAAGGAATGGTAATGTGTGTATTGATTTCTTTGCCTCTCATTTATTTCCCCTTATTTGTCTCTCGTACTGTCACCTTTGGTTTCATCTAATAGCTGTAATGTCCCTCTGAGGAAATGAACCTGACATGTAATTGAGGAGGGAATGAGAGAAACCTGGGGTAGAAATGTAATCATTGACCTGCTACAGTAACCCAGTGACTTGAGTGCACATAAATGCACAAGGCCAATAAACAGAAAAGAATAATCACTAATGGTATTAGTTACATGCATTCTTTTTGCTTTAATGATAGTCATAATGTTTCTTGTGATAAAGATCTATATATATATTGACAGTATTATTGTACAGTGTTAGGGCTGAGGCAGACACTAACAGGCCTTCTAACTTCTTTGAGTTGTCAATCAACAAGAAAAGGATGTTGGCCCCATCTAAAACCTTAATGTGGTGATATTCTTCTCAGAACAATATCACCACATTAATAACGATATTTTTCCAGTATCTATGTAATAACAAAATATGGCCAATGGATGCAAATTGATGTAAAATAAACAAATTTATTTTCAATGTACCACAAGCATTACATCAGACCAAACTATTCAATGTGTAAAAAAAAAATGTTAATATTCTACAGTTTAGTTTTCAATTGTGA
HiC_scaffold_24:12301407-12302407	GCCTCAAACTACCAGGAGAGCCATATCTATGTCACTCACAGAACAACTTGTATTTTGGCAATCCAACAATCCAAATCATACTTCCATGGGTCAGCAGAAAGGCTCATACTAACACATATATTCAAGGTGACAGCACATTCACATTAACATACAGACACATAAGGATCACAGACAAAAACACACACTTGCTATACAGAGTACAAAGTGGCAGGCAGGCAGGCAGGCAGACAAAAGAACAGGGAGATGCTGTGACAGGTGTAGCTTTGGTTTTAATCTCTGTTAAAATCCATTTCTATTGTGCACTGTGAGCCATACTGTAAAAATGCCTTAAGTCTGGCTAATTGAAAAGGGCTTCAGCCGAAATAGTTTCAGTCATTTGATGAAGTTTTTGTGATGAGTCTTTTCCTCCATTAAAAGAATTATCTACATTTCTGTTTACAGTCGTAATTTGTTTGGAGCCTGTGTTTTTATGTGCTCAGGGATGTGGAGGGCACATCTTGGTAAATGGTACCAGTTCTCTTCTGTCCTTCAGCTTAAATGAATGATGATCAGCATTAGTATGATGCAAAGCCACGATGCATGTGTGTGCATGCAAGTGTTTTTGTGTGTGAAGATGACCTTTGTCATTCTTCATCTGTTTGTGTCTCCATGACAAGGGGAGCCACAAGCACATCCTTTCCCTCACCCCCTCTTCTGTGTTCTCTCTCCCTAAATCCTATGTCATCCCTTCAAGCCTGAACTCCACCTCTTCTCCCCCAGTGTCTGCTCTCTGGGGAAGGAGCAATGGAAGAGGACACCTAATTTCATATATCTGAGCATATTGACCGTGAAGGGGACAAATAGGGGATAAACAATAATTGGTATAGTTGGGCAATTTTACTCATTTTTAATGTAGTAGTCACAAGGATATTGTACTCTTACTCAAAGACGAATTGCATCAGGTTATTGTGTCACCTGATACAAATATGTGATCAAGTCATTCGAAAGTAACTGCTGCTGG
HiC_scaffold_24:14000152-14001152	GCGGTATTTCCTATGTACAACTTATAACAAAATACAGTTACTGATTTTTATTTCAAATGAAGCATCAGTTCACAGTCATCTGTTACTCACAGTATAACCTAGTTACAGTGCTATGAGCTGCAGTGTGGAGCCTTTTCAAAACACAACTGAAAGCTTCACCAAATGTTATGCTGCTTGTGTGTCACCATTGATGAATCATTTGCGAAGACAGACAGATGTTGTTGCATGGGTTTTGTCCCATTCGGCAAAGGCAGAAGAATCTTCTCCATGGTTCCCCGGAGTGCTGGAGGCTCCCTAAATAGACCTAGTGCAAGGGTGTGTAGAATGGGACCGCACAGGGTGATGGGTAATGGAGTCATTAATAACACAGACCTCCCTTAAGATGCTCAGATGTTCGTTAGCGAGAGTCATGAGGGAGTGAGGAAAAATAGGATGCATTTTGATACAATGAAAAAAAGCAGTGTAAGGTTTTGATGATGATCGCATTCATGCTTTCATAGGTCTTGTCTGATGGGTTAATTGTATACACACACACACGCACATGCACACGCACACGCACACACACACACACACACACACCCACACCACACACACATTAACACACGGATCAACATATGCCTTCTAGGTAGATAAAGAAGGGACATTGAAGCTGTTTCCTCATACAGTTTTTAATATTTCCATCACATGTGCAACACAAAAAAACGAGGTCTGCCAAATACAGAACTCCATATTTGTACAATACATTTTAATAACATTGGAGATAACTGTCCTTTAGCTGCAGGAGGTGGTGATTTCCTGTAAACTGTGTATGAACAATTCTCAATCAAAATGTCAAAACATTAAAGTTTCATACAAAAGTGCATCTCAGGTTCAATGAATGCAAAACATTTACATAACAGAATGATTTAAAGTTTTGTATGATGCCACAGTGGCTTCCAGCTTGAGCAAAGAGCAATGGGATACTGCAAAGAAACAAGAAGAGTACTTGGGCACTCTCCAG
HiC_scaffold_24:17500396-17501396	TATTTGTCTCTAATACGTGCCAAGCTGGAGCGCACACTGGGGCTGTGTGGTTATGTGTGTGTGTGCGTGCGCATGTGTGTACTCTTTTGCTCCCCTGCTGACAGTATGTGGGTGATGGACGCCTGTTATGTCACACAGAAAAACACACGCACACACACACACACACACACACACACACACACACACACACACACACACACACACACACATTCAGCCAGAACTTTCAATAGCCAGCTTTATTACACGGATATAACCAGGATGACAATGCTCTAATGGAGCATACTAACGCTGTGTCACACTCTCTTCTTCTTCGTTTTCCAACTAATCTGAACATATCCACCTCCAAGCCTGTTGATTTTTTGCTAATGAGACAAGCATATCCTGTTTTGCTTAAAAAAAAAAAAAAAAGGCAACATTTCTGCAGTGTATATTAATACAGCCTTTGCTCTCTCTGGTCTAAATGTAGCCTAGATTGCAGTATATTTTTTTTCTGAATGTTTAGAACCAAACAACAAATCTTTGTTATTTTGAGGAAACCTATCTGAAGACATGTAGCCATTTATTCATTGCCTCCTTTCACTACCTTTGAGCTTTAGATTGTGACAAAGTATAAAGAGCCTCCCTTTGACACCTCTAAATAAATATCAAGTAGAAACATGGAACTGGATTGCTGCATATAGAGAGTAGTACGGTGTCGGAAACGACAGCAATTAGTGTTGAGAGTTTCATGTGATCAGTATTCATGTTTACATCTATTAGGTTTTTATTAAAGTGTTATTGGACTGTTCTTACTGAAATGTCTGCAGTAGAAACTTATTTGTCTTGCTCATTACCCCGATGTAAACTAAGCTCAAAACGTGACTGTGCTGTGATGCATTCTATATAAAGATTCATCAGTAGAGGACGTGACGCAACTGAGATGCAGGGATCTGTTCCTGATGTATGAACACCTCAGCTATAATCTCATTGACGTTTGTAAGAATGCAAATGAATAAAAATC
HiC_scaffold_24:21400050-21401050	GTTCCAGCGGAAGCCATGCACACCGGGCTTCCGATTCGCAAGTTTTTTTTTTTGAATATGCTTCTTGATTTTCTCATCTTTGAAACGCTGATGCGATGCCTGTTGCTCCGAGACGCCTCCCCGCCTCCTATAATATCAAGCCGCAGATGTTCAATGAACCCCATCAGAGTACATGAGGGGACTCATCTACGAAGACGGCAAGCTGTTAAGTCTGTTCTAAGGCGTCCTACTGCGCTCACCCACGACAGACTCAGAACGAGCGTTTAACGAGATGGGTGTCGACATAATAGCCAACACTCAGACTAGCATGGAAGAGGGAAAAAAAAAAAGAAAACATTCCCTTGATATACAAGAGCTGAAGTTACTGGGATTTCATATCAGAGTGTGTCAGTATCAATAATGACCAAATATCCAATGACTGAGCCTTTTGTGAGTCCATACTTTTTGGGTTGTTTTATTTTTTTATTTTTTTACAACTCTTGAGTGTCTGTAATCGTACGATGGCAGATTCGGAAAAAACAGGATACAACGTTCTCCTGTAAAAAATTAATGTCGAGACTCCAAATAACGAGTTCCTGCTGTGGCTGTGACCTGCGATGATTGACCTTTCGGTTTCATTTGCGTTCGCTCCCCTTTGTCTGTGTGAGGGAAGTGGATACAGACTTCAAAAATAGCAGCAGCAGCAGCAGCATTAGCAGCAGGAGCGGCGGCAACGCTGCCCCTGGTCTCGCTCAAGGACATTTCAGCAGGACATATAGTTGAAATTGCATTTGGGAAATGGAAAAATGTGACTTAAATTCAGTTTCCAGTTGAAGTGGAGCCTCTCATACTGAGGGTTCCTGAAGTTTTGCCACGTCAAGGACAAGGAGATTATTAGTGGTTTTGTTTTTTTTTTTTTGGGGGGGGGGTGTTGTGGATTTGTGCCTGTTTTATGGCTGACATTGAGGAGTGGAAGAGGGTTAGCGAGACGAAATGCAGCATTGGGGAAATGTGAATGCTG
HiC_scaffold_24:23900003-23901003	TTCTACAATAGATTTCCTTCAACTATAATTGCTAAGTATTTATGCAGATGGCAACTCAAGAAAGAAGTCCTTGCCCTTGTGCTATGCCATGATGTTAAAATCTTCCTTTTGCCACTGATCTTCTGAATCTCAAACTTTTACAGGTTTTAGAAATAACCTGACAAGATATACAATGCATTTCCTAAACAGTGTTTGGACAGTTATCAGTTTAGGTGTAAACTGATAAGGTGGAATATTTTGTTTCTGAGTTTCATTCCAATTTTTTGTTTGGCACCTGAGAATCATGGTTTAATGTCTCTAATACATATGACACTTTAAAAAAAAATCTTTAAATCAGGTTTTTTGTGTGTGTCCGATCAGATGGCAGATAAATCCATTTTGGAATGAAATTCGCCTTTAGTTTGTCGCTGCACGGTTCTACTCGATGTTCAGAAGTCTCTGTATGAGCGAGTAATGCACCTTTAAAAAAAAAAAAAAAAAAAGAAAGAAAAAAATAACCAATAGCTGTTACAGTTGTCCTTGTTGTTGCTATTTTAGCGGGGAAAAAATAAACTCTCTTTGCAGCTTATGTACACAGGTAGAGTGGAGTAATTAGCCAACAGCCAAATGCTGGGGGATTTTGGCTGCTGGCTATTAAGATTGTTTGGCACAGAACCCAAGGGGGTTTCACGGTCCTGTTCTCTACACAGAAAAAAAAAAATCAAAGTGGCTGGAACTGAAGTGGTCTGGTTTCTCCTCTGTTGTGACCTGAAAAAATGCCAGAGAAGCGGTTCCCTGTGCTGGTGGGAGACGCTTCATTGGCACCTGAGACGTCTCTCTCTGCTGTGGAACTTATGAAGCTGGTATGTAGTTTAGGCCTGAAAACAGGACCGTCATACTACACGTCAAGAGCCTGGATGGCAATCAGACTGAACCTGAACGGGCATTTGTTAGATTTAATATGGAAAGAGCCAATTAAAGTTTAAAATAAAGGCAAACCAGATGGAAGGAAATACATATA
HiC_scaffold_24:25901886-25902886	TTCAACGATTGATCGTTTCATAGACTGACAGAAAGTGAACAAGCAGCTATTATGATAACTGATCGGTATCTTGATGATGTGTTGTACATGGTGCAACACATCATCGACTGTCAGGCCGAAACTGACCCAGAGTCAAAGGATTAGAATTGTGCTCCCAAAGTTTTCAAAGAGGGAGTGCCGGTACCATCACTGAGAAAATTTAGACTGGAGGCCTGCTGAGTCTGGACCCAACGGCTGGAACTGATCTTGCCCGGGGCCACCATGGTCCTCCACGACACTGGTGTCTCCTTCAGGGGATTCTAGAGGGGGAAAGACCTCCACCTCCAAGACCCTTCTAACATGGCTGCCTCATGGTCACCCTTGTCCTTTTTTTTCCCCCATTTAGCATTTTTCAAGATTATCGAGTGGGAGGAGTGGGATTCAGAGCTGGGGGGTAAATTTAGACTTTAATTTTGCCTTGACCCAAAGCAGTCAATGCGTTTTGATGATTTTTTTTTTGTTTTTAAGACTTAAAAAGGTGCTATGCCTGAATAATATAAACAACCTATTTCAGGTCAGATTCTTACCCAGAGACAGGAACTCCCGCCCCTCCAGCCAAACCCTGCAGTCGGTCAGTTTGACGGACAGCTTCTTGAGGACGGGATAGGACTGGATCTCAACGTCTCCCTCTGGCTCCATCTTGATCCGAATACTACCAAGTTCTTCAGCAGCATCCTGAAATAAAAACGTTTCCTTCGTCAGATCTGACTTTAATAACAGTCACTGTCACTATTCACTGAAATAATGAGACGTTTACAGCTCAATCTGCTTTATATGAAACTAGTTCTGATGTAAAACTCCTAGTTATGTAGTTATGTGCAAAATATGTCAGCAGACTGCCTCCTACAGGCATCAGCAGCAACTACAGCAGCAATGATGCTAAGAAAGGTTTGATGTTTACAGGCGGATACTTGGCTCTGGTTTTAAAAAGCTGTTTTCGTGGAAATTACACATTTCTATG
HiC_scaffold_25:301326-302326	CCTCTTTCTTTCTTTGGTCGTAAACCTGGATCTGTGCTGTTGGAGCCTCCTTACTCATCCTTAGTGTCTCTCAGGACCAAGTCTGAACTTTGAATTTTTGTGTCTGAATTTAAACTATTCAATATTTTGTACAATGCAACAGAGCAAAAGCCACAGGCAGACTTAAACATGTCTGAACGTGCAGATGATCAGACTGAACTATTTGGACACAGTGTAGTTTCAGTAAAGGTGTGAAAGGCACTAGGATAAGTTGTTGTGGTTGTCGATGCACATGTGATACCAGAATCTTTGAGAATCTAAAGGATGAAGTAGTTGGGTACTGCTTTTCCTCTGTATTTTACAGCCTGGGAAGGATCGTACTACATGAACGGAGGCTGTTGCGAACCTAAACGTGTCCTCTGCTGTTCTTCGTCACAGAGAGTCCTTGTCCACGTTCACACAGAAGTAATGTGGCGGTTGGGGTCAGAGTAGCAGTTGCGACGAGACCAATCACAGTTGACCCCCCCCCAATTACCTGGAACATAATTTAGTTCCGCCCCCCGAAATGGGTTGAAATTTAGCTCCTGGACCTGGTCTCCAGCTTTGAATTTTTCTAAATGTCGTTTTTTATTTTATGAACTCTGAGACAGAAACCTCAGACTGATCCAAACTGTTGAAATGGATGGACACGCTGTGGAATTTTGAGTGAAGTGACCCTTTAAATTTATATGAAGGGGAAAAAAGTTGACCTCCATGAAGAGTGTGAAATCCCAACAGATAATAAGACCCTGTTGGTGCTGAGTTTGTAGTTCAGGAAACAGTGATAGTTCCGTCCATGTGTAAAAATAGACACATCTCTGCACTGAGGAGCCTCCAGTTTCTACAGCAACTTCCAGGCTGAGAACAATAAATCATGTTTTCATTATTGTGCCTTTGACCTCCTGTTCCCTGCAGGAGGAATTGTAATAATTTTGTTTGATGCTGTGAAAGTGAAGTAAAAAAGTCTGAGGTAAAACTCATC
HiC_scaffold_25:400031-401031	GCATGTTAACAGCCCATAATAATGCCAAGGCAATTTCAGAGCCTGACAACATTGAAACAAAAAAAAAGTAAATTAAAATTCATTAAAAAAAAAAAAGGCAATGTTTATCCAGCTGCCATTATGATGGAAAACAAACTCAGTGTGCACTTTAATAGGTACTCCTGTAAAGTGTGACACAATTCAATCCAACTTTTTTACACAAAAATGTTGAGTTTCTGTTTTTAATTTAATTCTATATTTTGGCATTAAGCTCATAAATATAGGTGGTACTGTAATGGACTGCATTATAATCAGAGGTGTTCCTAATGATCTGACCACCACTTGTGTTTAAAAATAGAGAAGATATAAAATAAACACCTTTCAGTATAATTTAGTCCAGTATACCACAACTTTTAGCTATTGTCTCAATGTCACCATGTCAGCATGAACTGTGCAGTATAAACTTCATCAAAGGTAGACTTCATGGTTAAGTCGTTGTATTGAACTGCATTGAGTTGTAAAACTTAAACTTATAAACTGTCCACTAGTTGTACATAAAACCTCTATCCACTGACAGCAGGTTTGCAACCAATGTAGCACTGCTTTGCCTGAATTCTGCAGTACTTGCTCACTGGTCAGGAGAACTTGACAAAATTTTGCAATAGTTTTTGTGACCTAATTAACATAATACTGACCGAGCTGCTTTAAAAAAAGTACATCAAAATGAACTACAAAGTTTTCCTTTCTTGAGATGCAGAATTGAAGACTTGGTTCTTACACAGTGCTCAGTACTGGTGTACTTCAAGTGCCTTGTGGCACAGGTCTTTACCAGAAACTCGCTGCAGAGTCCCAAATGTTGCCACACTGCTGCTTTTTCCAATTCAACTTCAAGGCTTGCAATGACTTTTTTTTGCCCAAGAAATTGTGGATTCATACCTGAAACAGAAATCACAAATTTAAAGAGGTACCGACATTTTCACTAAGAAAATTACATGCGGTCATACATAATGCAGGGATGGAT
HiC_scaffold_25:2800399-2801399	GCCCTGCAACCCTGAATAATTCAAAGTGTTGAATGGAAATCTTGCTTTTCTGATCCCCTGTCATTAACTTCTGCCGGAGTGGGCCATTCTCATTTGGGCTCTTTTGGCCTGCGCACCTCCCATTCGGTACCGTCCTCTCCCTCTTCCTCCTCCTCCTTTCTCAGCCGACTCCCTATCTACCCCCCCCCCCCCCCCCCGCCTCCTGCCCACTTGCCCCGTATTCGGAAGCCGCTCTCTCCCTCCGCTCGTTCATAGAAACTCTGCACGCCTGTTGCCCTCCCGTTTCCCTCTCAGGTCCTCCTCACCGATAAGCCCCGGCGCTTCCTTCCCACCGAACTGTTTGAAAAGAATTGAGAGAAGAATAAAAGAGGCCCCACTCTGTTTTTTTTTTTTTTTTTATGGCCCTAATTTCCTTGTACAGTTGATCGGTGGATTATACGCTGCCAGCAGCCATGGGGGATACAGATGGTGAACCTTTGTGAGGGCCCTCTCTAAGCTGTCCCTATTAAAAGAACGGAGAGAAAGGATTATCTCTCACTTGCTGAATATCAGATTCATACACAATGCAGCCAATGTATTCACTGAGCAAGTACTGCTCCTTTTTGTTAATTGCTGCAGTGGTGGCGGTGGCGGAGTTGGTTTCTCGGGCGCCCTCTTTCTTTTTTGTTTCTCTCCGTCTCAGCCTCTGCTCCGAGCCCTGTTTTTGGAAAGTAAGATGTTTGATGTGACAATGCGCTCAGCCTGCCTTTGTTGCTGCCGTGGTGGAAATTCTATTTTCATGTTTCGATTTTGGTTTATTTATTTATTTGTTTATATATTTATTTATATATTTATTTATTTTTCGGCTTTTAATGTGTTGCTTTCCGTGTCCGTCTGCCGCTTCAGCCCCCATTGAGCCGAGAGGGAGCGGCTTAATATATTATTTGATGGATTAGAGCCTGAGCGTTTTTGAATAATTCATTCTAGGTTATTAATGTGACTGTCAGCCGCTGGTGTTTCA
HiC_scaffold_25:4900415-4901415	GTCTATAAAATGCACAGTGTGAATAAAATATTTCTTGTCCAGAGCTTTAATTTCCTTACTTTTAATGGTTTTGTATTTTACAGGTTTAAACCAAATGAAGGAGTCATTGTTATTGGTGCTACAAACTTTGCTGAGGCTCTGGATAAGTATGTATTCATTTTGAATTTTTTTTTTTATATATATATATATATATATATATATATATATATATATATATATATATATATATATTTTAATTTAAACCCTTAAAATAGAATAGCCTGTTGTGTAAAAAGTTTGACCTGCAAACTGAAACACAGTCAGTCCATACAGTATGTACATATTGGTAATGTTTGCAGAACTGTTGCAGTTTTCTTGCTTCATCTATCCCTGTTTTTTCACTGGCATTTTGGGTTTGACACAGAATGTATGTACCACGAGTCTTAATTAATGCAACTTTGCTACTACTTTTCAGCGCTCTGGTGAGGCCAGGGAGGTTTGACATGCAGGTGACAGTACCTCGCCCAGATGTGAAAGGACGCACAGAAATTCTCAACTGGTACCTCTCAAAGATTAAAATGGACACTGGTAAGTCTCAGTGTAAAGGACTCAAAAAAATTAAGGATGTCTGACTAATCAGATTTTTCAGGTTGTGTCTCTTACTGCACTCTGTTTTGTCAGCCTCTTATTTTGGTAGTAAATCAGAAATAGTTTCTAACTGGTACCTTATGTTATATTAGTGACAAAATCATGCACATTCTAGAGAGACAGTTTCTCCCCTTACCAACAAATTTCTTTTTTTTTTTAAACATTCAAACCTGAGAGAAAATCTTTACTAGCCATTTCTGTAAAGGGCACCATTATGCTTTGAATGCTGTTCCCCTTTTATAAAGAAGGCATTTTCTATTGTGTTTGTTCTTTTCCAGGCGTGGATGCAGAGATTATTGCCCGGGGCACAGTGGGATTCTCTGGTGCAGAGCTCGAGAACCTGGTCAACCAGGCAGCCCTGAAGGCAGCCGTG
HiC_scaffold_25:5500096-5501096	TGAAAAAAAAACATTCCGAGCGTAAACAGCAGCTTCTGAAAAACATATAAAAATCATAAATCAGCAATGTGAGCACTCTGGGGAAGAGTTGCCCGGATTAATCAACAAGAGCGAGTCAGGGTCAAGGTCAGCGATCTCACAGCTGTGTAGCCGGAGCTGGGAAGGTTTCATTAGAAATGTATCAAACCTGTCCAGCAAACAGATCACGGAGCCGGTTTTAACATGGGTCATTTTTCCACGATACCGGACGTGGGGCCGGATCCCGGCTCCCAAGAAAACGTCCTGTCCGTTCGAGGCCCGGAACGAAGGGGGGGGGCGTTACGGCAATGTCACTACCGAGACCAAAGCAGACTCAGTTAGTCTCTATTTCACCTCCTGTTTTTCAGTCTCTACCAACTCCTGGGATAAATATCAGGCTTTTAAACCATTGCTAGCTATGGTTCGCTGTGGTTTGATGCCGAGTAGGTAGCGTACAGTGGTTTTTTTTTATTACAGCTCTTTTTTGCAGAGCACAGCTGCCTGAAAAAAAAAAAAATGACACTATGAGCACTGCAAGAATCAAACAGAACAGTAAAGTGTGTCCTTGGGGCAGAGCCAGAGATAAGTCCGTGTTGTTATTTCAGCCAGTAGAGATTTATTTTCTTTGTCATGAATATTTTAGGACGTCTTAGACTCACACTAGGCATCGCCAGGTGTGGCTCGAGCGCCAGCTGTCCAGGATGTACGTCGTTCGATAAAGTCCTACAGGTTAAATGAAACAATTCACGAGTTCTCGTCAACGCAGACATACGTCTTATTAGGCATTTGAACAAATGACCGATGCCAGATGTTTGCTATCCTCATACGGTCAGGTGTACATCATCAACCTTACCCTTAGGTTAAAGGCGCTATATGTAACGTCTCCTCCGCCGCTCGACGCTAGACTCGCCGACTTCTTTTGCTTCCTCTAGGCCGGCGAGTAAACGACTTTTAACGCTGACGTTGGCCATGTGGCAATATC
HiC_scaffold_25:8900575-8901575	AACAGTTTGGACTTCGCCAAGTTGGTTGCCAAACGGCTGCTTCTCAAAGGTGATTTAGTATGTTTGTTTAGTTTGAAGATTGTTGGATTTTTTTCACCAACTCTTTTAATAGTGACGCTGGACATTTCCTTACCTTCCCAGGCTTCCCTATAACCACCATCATCGTCATGTTTATAACCTACTGCCTGATTCAAGTAATTAAGGAGCGAGAGAGGAGGCAGGCCCTTATCGATGACCCTGATCCTCTTCCTCCTGCGCCCCCTCCAAACACCACCGGTGCTCCAGATGCAGCTGCTGCTGCTGCTCAGTCGGTTGCAGATCCCAACAAGGAAAAAGCCGAGTAAATATCAGATTTTCACCTAGTGGCTCAGATAATGAAGAATGTAGCAGCCAACAGTATTACTTCTAATCTAGATTTTATAATGTAATTTCTGAATGGACGCTGTCCTGTTGATGTCAAAAACAGCACTAACTGTAAATATGTTTACCATCACTTGCTTTATTTATACCTAAAAGTGAAAAAAATCCATCTTAACCAAAGACAGTCCTATTTGATTTATTATATAATGTATTGTACACCTTTATGCTGTCTAGAAATCTATGAGAATGAAGAGTTACAAAAAGTTACTCTTAAGCAGTTTAACGACACTGTAGGGAAGTGAAAAATGCATTTTTTTTTTCTAAAACCTCTGCTTTCACTGTCATTGCAAAAAATAAACTGCAAAGATTTGCTCAGCAAGCATCATGTTTTGTGGTTTTATTGAAAGTTTATGACCTTGCTGATGGAGCTGTTTAAGAATCGAGCTTTTGTGCATCATTTGAGTCGCTGTGCTATCTTATTGTTAGGGCTGTGAAGCATTTCTGTAGCATTACATCAGCAGTTTGCAATTTAATTCCTGTTTGATGCCTCCACACTGGAAACACTTTAAACACAGTGGAACTTTAGCAGTTGTGGTGAATCACTGCTGGGATCCAAACAGCGTAGTAAAAGGCATTTAAT
HiC_scaffold_25:10900762-10901762	AGATACACTAACAAATAAAATTACCTATAGAAGGCGCTTGGTAGTTATCTCCATCCAGGATCTCCACAGCATCATGGGAGCAATTGGAATTGATCATCTCTAACTCAAAGTCAGTGAAGGACAAGGTCACATGGTTGACTGGCCACAGAAAGACAAGTCAAAGGGACACAACATTTAATGTATAACAATATGTATACACTGATGATTTTTACAACAGTAAGGAAACTCACATGGTTCCTGTGCTCTGATGATCCAACTACAGTTCAGATTGGGTGGGTATGGTTTTGGGAACCTTGGTGATGCAATGGCCCCACCATCATCATCTGTAATGATGGTTGCACCACAGGCTGTTCAAAACAAACAAAACTGTAGTCAGTGTCTTTCAACCCTTGGTCACCTGAACGGGTGTAGCTGAAACTGGCTGACCTACCTACAATGGGACATGGGACCAAAAGGTTGGTCTTGGATTAAGCAGTAGAATAATGTAAATCTGTGTCAAGCAGAGTGCTTGTGTCCTCATTCTAAAATCATGCTTAGGTGGTAAGCATATTTTTACATAAAGTGATACAGCTATTATTATTATTAAAATGCTGTGTAGATGCAGTAAAAATATCAAGAGTTCAGTTTTTTAGCCAGTATTAATTGTCTCACTTTTCTAATGTCAAATTCAAATTAAGGTTTATCACAACACAACCCACTTCACTTGTTTGTTTTTACAATTTGAATGACGTTCTTTGTTATTATTTTTTTCTAAAAGACTTTGTAGAAATTGTTTTTATGAGTTATATATAGCTTTATCAGTTAACTAAGTTGATCTCTTGAAATTTCTGTGGTGCACCCACTCTCTTACAGATGTCAGTAGAATAAAGGTCAATTCATGTTTCCTTCATGCTTCTTCTAATCACTACATCCCGTCTGAGGTCAGTTGTGTGCTTTATTCAACCTCATGTTATCATGACAGTAGTCTGAGACAAAAACAAGACCTCAAGGTGCAATTCAG
HiC_scaffold_25:11202098-11203098	GTGAATATTTTGTAGCAATATTATTTTAGTTGAATACATTCTGATCTCCACTAGCTGAGTGAAAGTTGCCTTGGATTTCCTTATTTAATCAATGATGAAATACAGAACTGTATGGCATTTAGGTAACATATTTCTAATCTTAATACATTATTCAGCATATTTGTCTTCTTTTTTGCTGAGGCTTACAGAGGGTAGTCTAAACCTCCTCCCAGAGTTGACCAAACTTGCTTATGCATTCAATGAAACACCCCCATTTGATTAAAAAATGATTGCTTTCAGCTGGCATGTTTGACAGAAACTGACACTGCAAACCAAAACAACACCATGATGAGTAAAAGATGCCATAATTGTGGCAGTAAAAGTTAAAAATAACTAGATTTCTTAATCATGAAGTAAATACACATAACATTTGCATTTTGGGTAGGTCTGTTTTTTTCTGGTTTGGGCCCCATCATTCTAATAAGGGTGTGTATATGTACTCGATACCATTTTAATTTTAGTGGTGTTTCATACATTTTACAGCTAATGAAAATCCATAAAACTTTCAGTGGTCATCCATTCATTCATTCCCCACCACCCACCATGATGTTTTGTAAATATTTTTCTATTTTAATATTTTCAGCAACTGTGGAGACAACAATAATAATCAACATCATTATGTATGTTAATAAAAGGCAGTGCTCTGCTCTCTTCAGTATGGTCAGTGTAGTTGAAGAGTTAGCCTAACCCAGTACCTCTCCATAATAGTAGAATGGCATCTATTAGCAGCATAACAATCCATTTTGAGTCCTGTTGTTTCTCCTATAAAAGTTATACACTTTCCTTTAAACTGCTTTTACAATTTATTTTTCTCTCAATTGAATTAGTCTTGAAAGCTCCCTTTTGTAAGCCTTATCTACATTAGTGACTTCAGAATACCATGTGAGCTTACAAAGTTAAACACAAATAAGTACTTTTCTTTTTAGTGGTTTGAGAATAGCCAGTTGTGTCACTGACAGCA
HiC_scaffold_25:13601001-13602001	CTCTCTGCAGGTTTACTCTGATATTTTCTGGCTAATCTTAAAAATACACACATACAGAGGGATAAATATCAGAGGATTTGGTTCCTTGAGGTTGATGATTTGTTGTGCATAAAACTAAAAATGCCTTATGAATACTTAAATCAAATTTCTTACTTGAAAACAAGTAGAAAAAGAGGGATTAATTAATAATACTTAATCTTTTTTATGTAATTATTATACATGAACACACACACACACACACACACACACACACATCAATTTTCTTCAACCTGTCATCACTAACCAAGGCTGGAGTTATTTAATAATATAGACCTCTCACACAGCCAACTCTTTGAAAGTAATTATCAGTAATGATCTGCCAGTGAATGATCTATTTTTACCTGATGATCAAACCAGATCTCATCTCAGATCTACATCCCGTCACATTCATTATTACCCCGGCAAGATTACATTCATCTCTGCCAGCACCACCTTTCCTTGCAGTGGTGTTTAATGGCGTTCCATTCATCACCAAGAACACATTCATTGTGATGGTAAATATAGGAAATACAGGGGAAATAGAACATTGGTGGGTAAGTGCTTTAAGCCAAAGTGTATTGTGTCCCTTTGTGTTTATGTGTCTTTAGGCATCACTCCAGTGTGCATTATGAATTTTCTATTATCCTTTATGGTGTTGTTCTATTTCCAATGTAGCTCTAACAACCGCGTTGGAAATACAGTACCACCACCAGTGTAGCTCTAATAGCTATTACACCACCACGCTTAACTAGATTAATCATACTTTTAAAACAACATGAGATATAAAAGAAGAAAAATACCAGCTGTGAAAAAGGGCGGGGGGGGTCTAAACAAGTTAAATTAATTTATACATAATTTATACATAATTCAATACATTTCTACATGGTCATGTGGCTCCACTGTGGTTGGCAGCTCTGGTTGATGGTCTTCAAAACAACAGACTGGAGGTCGTCATAATAGACAGGAGGCTATGAGTCAAACA
HiC_scaffold_25:15000017-15001017	GAGCTCATACCTCATACCCTGGCACCAGAAGATCATAATATTATATTGTTGTGATAATTGTCATAAATACAGTTTTGTGGCACAACTTTACTTTCTCTTGAGAAAGTGCTTTTATCACCTGCTTATATCTGGATCAGTGTTTAATCAATGAGGCACCATACAACAAAACAAAGCGCTCATTGTGGTCATACCGTTTATAATGGGGAGCCTTTATGCTTTATGAGACAATGCCTCTCTCCATTTGGCATGGGTGTTTTATCATTTTAGTCAAAAGTGAAATTCAAAAATATCACAGATCCAACAAGTGATATAAATAGAATGAGTAGACACAGCTGTGACTCTTCATGCCAGCTTGATTGCATAAAATACAGCACAAAACTTGTCAAAATCAGCTTGAAACATGAAAAAAAATTAGTTCTAACTGAGGAAAAAAGTTAGAACTAATCCAGTTCAAAAATTAATGTTGATGTTGCATGGAAAGAGGCAGCAGAGACATATATTTTGCAGGTTGTGGTTGCTGAAGAAAATTGCTGGTGGTTTGCATGTCTTTAGGAACATATTGCAGTATGTGCTTTGTATGGTCTATTGGTGTTTTGTCAAAAACATAATCACAAAGATGTAGCAACTGCTGGAAGAAGCCCACTCTGTGACAGTAACAGAAAGATAAGGAGGCTACAGTACAGATGGTAGTAGTTTAACATGGAGGTGAAATCAGCCCTCGGGCCAAAAACTACATGACAAGGTAGGAGGTCAAGGCAGGTGAGACTGTCAGGGTCATGACTGCAGGGTGGTGATTAAGGAGATACAATCAGCATTGTGGAAATGAGAGAAGGATTAGAATGAGCTGAACTGTTCTGTTTGGGTGTGTTTAGCTGAGGTGAGAAGCTTGCGATGGTGAAGAGAAAGGGTCAATATCTTGGGACAGACGGGGAAGAGGTATGGTTATAGAAATATTATGGTAGCTTTTGCACCCAAGGTAAAATACCAGGAGAAAATGAAT
HiC_scaffold_25:19000007-19001007	GGAGCCCTCAGCCACCGGATCAACATGCCTCTCATTTCAGATATTTTTACGCACAACGTGGAAAAGACAGTCACCTCTAAGATGCAGCCCCTGCTGCCAAACTATTCTCAAGAGCTCTGCAGAGTCACAATTGCTCTCATTGATTGCAGGTTGCCAAACCGCAGCTCCACACAGCTCCTTCCAAAGGCCTTTAGAGCAGTTCCTGTAATTTGACTTCACCTGAGTTCCAACTGTATTTTCCGAACAAATTTACCAAGTAGGGTCAGCTATTTCTAGACATTTGTAATAGTAGAGAAATTTGCTGATTACATCCAATCACTTTCTAGCAGCTGCACTTTTTTTTTTTAAGTGATATCAGAGTGCAACTGGGAATTCATTGAATTGAATTATCAGCTCCACCAAATGACTCAACTCCTGGACTTGTTTGCCAAGTTTTACTAAGGTAAAATGTCTGGCTCAGTCACCTCCCATTATATAAATAAACTCCTGAAAAGACAAACCAGAAAGATTCTCTCTGTGGCACTTTATTAGAAAAAAGTCGCAATACATTACATCATCCTAACAGTGAGGCAAAAGAGCATTACTCTAAGAGACATCTAATTATATTAGCACCAAAGATGTAATTTTTTGGCAAGAGTGCAGATACGATGCTTCAACATAACACCCCCGAAGGCTTATCACCACTGTTAAGGCACTGAAAAGGATACTGCTTTGTCTGGTAGGACTGAGACGAGATGTGATACTGTTTTCAGTTTTTGTTATTTTGTTTTTTTCCCCCCAAAATCAAAGCATAGAGTTTACTCTCTGGTCCTGGTTCAACTCTGCTAGAAGCAAGTACAAGTATGACTCAGTGCAGAGATCTTATTTATAAAACCTAGAAGTATTCTAATGTATTTTGTGACATTCAACAAAAGCTTTTCAGAAAAACAAAACAACACACAAAAAAAACAACTCATGTAACCATAAAGATGAATTCATTGCCAGAGATCCATTTTTGTAA
HiC_scaffold_25:20000068-20001068	TGTGTACATGTTTGTGTGAGATTCAGGAAGTGCTGCAGAAGGCAGGAGGGTTTTGTTTCATTTTAATAAATCAGGTAATCTCTGAGTTAATGACTGACAACAGCGATGAAACACCTCTGAAACTGAAACTATTCGCTTGATCACATGTGCTTTCATGCTCACACATGTGGGTATTATGCACATTTTCGAAGGGTTAGTCTTATATTTGCTTATAACGAGTGGAAGATGACATGCTCCATAACCGAACGGTTAAATTTCCGTTTTCCAAGGAGTGCGATGGGCTGATTTAACCACTAGAGCCAGACGAACATCAAGAACAGACGAAACCACAACTCATCTCAAGAGCAACCTGCTACACAACTTTTAAAAATAGCTCTCTACCCCTCAGCTACTCACTCTCTACATCTTTTACTCTTCGCTCCTTTTTTTCCTTCCTTCCTCATTCGAAACTACATTTTATGCCACTCAGAAAAGCCTCAGAGAGCTTTTACCATGAGCCCCCCCAGTGGGCCTTTAATGCTGGTGATGTGAGTGGAAACCTCCAGCAGGGGCCAGCGACTCAGCATGGAGACACACACACACACACACACACACACACACACACACACACACACACACACACTGAAACTGACCAGTTTCAACACAGGAAACACTTTTTAAATGAATATCTTGTGTCCCCATGTGTTGTCCAACATTTTTGTATTGTGTGTAAGTGTGTGTGGTTGCTGTCGTCAGACCCCACCGGAGTTTTTCTCACTGACTTTTAACTGTGATGAAATTTCCAGTGAGGTTTGACACATGAGGAATACAAGATGAAATGCCTCGCCCAGCACACATGTGCAGACACACACACCCACACATATGCGCACGAGCACACACACACATGCACATATGTGCAGACACACACACGCACACATGCACGCACACACAAACACACACAGATGAGTACATCCCAAATAAATCCCAGTAAGCATTAGGGCCCTGTCATGGCTCTGTTTAC
HiC_scaffold_25:20900137-20901137	TCCTCCTTTCGCAAGTCTCTCCTTACGCCCTTGCCCTCGCCCCCGCCCCGCCCTCGCTGACGCTTCAGACCCACTCCTGCATGGAGCGTTTGCAGTACAGTATGTGGCGTGGCGTCCCCTTCCTCTTGAACTGCACCACAGTGTAGACCAGCACCAGCAGGCACAGCGCAAGCACACAGGGGATGACGATGGCGATGGCCTTCACCGTGTTGGCCTCGTTCTCCAGCTCGATCACCACGTCTGTGTTGCCGTCGTCGGCCGGTGGGCGGGCGGGGTCAACGGGTGCCAGCTCGCAGCCCATGAAGTCCTTGAGGATGGAGCGCGGGTAGCCTGGCTCCACCCGGAGGAACTGGTTGTTGAACTTCCAGTACTCCTTCCCCTTGTAGAAGTAGGTGAAACCTGAGCAAGGAGACAGAGAGATGAGAAACCTGTGAGTGATCAGTGGCTGTTATCTTAAACATCTGATTCTAACTGGTTCTAAACATGCAACTCTTTCCAAAAGATAAACACATTTTGTACGTAAAGTCTTTATCTGTGCAGTAACTAGTCACTATATGTGTCATATATATGTAGTTCAGCAGAAAGTCCAATGTTTGCCCGTGAGATGTTGCCAGGTAAAAGTGTAACGTAGGAGAAAATGGAAACACTTCAGTAAACTGCTGCTTCTTCTCCCGAGCAGTACTTGATTAAAAGCTGCTTTCACACATTCATGAGACAAACTGGCCAAAAAAACTATCGAGTTATATCTGCTAAACACCTGAGTGAAATCAGTTGATTGATTTTATGTAGTAGACACTTTTTTCTGTGTTTGAGGATTTTCACATGTCTATCAAGCAGGGTGGAGTTCGGCTCACTTTAATTCGGGGAGAGCATTTTCTGATTTTTCTTTCTTCCATCTTCACAGGAAAAACAGGGTCACCTCTAATCTATAGATTAATGGGTAACAAAAATAACGGTCAGCTGCAGCCTCATTCCACAACACTTTGACTATGAACAGATG
HiC_scaffold_25:21200008-21201008	TGATCTGCTTGTTTTGTGTGAAGCTTTTTATAGAATGTATAAAACTTGTTGTTGTCGTTATCATTATGTGGCAAAGATTTGCTGCAGCTGTACAGGAGAAAAACACAACTGTGTCAGAGATCGGACACTGTCAATTGTCAATTAACCAAACAAGCCAGTTCGGAGAAAGGGACAACTAACAGAACTAGAAATACACTGAGCAGACCAGAAAAATAGAAACCCCTTTTATGATTTAAGACTGTTGTATTGCACTACATAATATGCTGTAGTTACCTCGCAGAAATGCACTGGAACTTCTATTTCTCTGATCACATAAATGAGCAGCTTGACCTAGGGTCAGCACACAGAACATGTACAGAAGTTCATCACTTTATATTTCTTCAAATATACAGATAATCATACATTAGTTGTACCTCAATACTGAGATTTATGAGAAAAAAGAAGTAACACGTCACACTAGACATTACCTGCCATGAAGGAGACTTGTGGTTGGTCAGTTTATTAGACAGTTTTCAGATGGCACAAAGTCACAAAGGGAGAGCTGTTGTCTCCCAAGGGAGCAAATTATTGAAAATTCACTTTATGTTCTGGTGCTGCTAGAGTTAGGTGGGGGTTGGGAATTTCCCATTCCCATTCCATTTTGAGTTTAATGCTGCTAAAGTGGCTGGGAATTTTAGAAAATATTCCTCTGTTAACAAACATTTCTAGTAACACTGAGTTCAGCAGTTGTAAACAGTCCATGAGGGTTGCAGGGCCTCCAGAAAAAGCACAGCAGAGGAGTCAGAACTAGAAAGCACCAGGATCTGGAAGAGATGAAATACATAAGTAGCATTCTCTCTTCTCACTTCAGTTAGCATTCAGCTGCCCTGGAGCAAGCCACTAATTCCTCCATCTGTTAGAGTTGAACTTCTCAGTGGAAACAGTACAAAGCTGTAGTTCTACGCAAAGGACAGTGGCCCTTGTGCTGGAAGGTCTCAGCAATAGGCAGCAGGACTGAGGC
HiC_scaffold_26:6400050-6401050	TATTACCATGACATTCTTATTTAAAAATGTGGGCATTTAAATGTATGCTGCTCCAGAATAATTTAACAGTATTTAATCTGAAGCTGCAAGGATTTTATAAAAGAATCAGCCGATCAATAAGCTTACCGACTGATCAATCATCCTCTTACTTGGCCAATCAGATGATTATTTCACCACTGCACCAGCCCACTGCATCAATAACCAATCACACTGGTGTTCACTAGCCTGAGCTAATGCGATTTGACAGCTACTGATAAATTAGTGTTCCATGTCTGTTTTAGTCTGTTTAGTAAATGTGTATTGAGCAGATTAATGTCTTTTTGTTTGTGAGTATAGTGTTGCACGTCTATGTGTCTTACTCCAGACGGTGAGTGTAGCAGTTGTGTTGATGATTCCCTCTGAGTTTGAGGCAATGCAGGTGTATTCTCCTGAATCCTGGAAGCTGACTGGCTGAATCTGCAAACCTCCTGACTGCAACAAGGTGAACCTGGGGACCTGGACAGAGCCACTGGCTAAGACCTGCAATCCTACAGAGACAGAGAGAGAATAAGAAAATAGCATTAAGGTGAGGGAAAGTAGTTAAGTCAATAAGAAAATTTATAATTACAAACACATTTTGTCAGTTTTTCTGGCTCTATGTCAGTGCGTATGCTCAATGTGTAATGCAGAGTCTGTGTGTGTATGGTCTATTACCTTTCCTCCAGGTGATGGCAGGTTTTGGAGCTCCACTTGTCTGGCAGGTAAACAAGGCTGTGTTGCTGTCAGTTACTGTTTGGTCAGATGGAGGGAATGTAAATGTGGGGGCCACACCTAAAACACAGAATGAGAGCATCAGAGGAAAGAAGTCAAAGAGGCGGCTCCTGATAAAAGAAAGGTGAGAAAAGAGTGGGGCAAGAGTGAAACTTAATGTCAAAGAGAAAACAGAAGAATAGAAAAAGGAAAGGACGACAGTGTTGATCTAAACACAAACGCTTTGTCTGTGATCAATGGAGGCTTTATT
HiC_scaffold_26:8200053-8201053	TACTGTGCTCGCTCCCGCTCCATTGTCTGTTTGATGACATCCTCTCTGGCGCCATGGAGACGACCCTGACGACCTTTGATCCCGTTCATCAACTCAATCTGCTCCAGTTCAGAATCAAATCTCTGCAGGTACCTACACATACACAATAAACAACAAAAAACACACAACCCGATTAAGCGTTCAAATGCCATGTGAAAACTTGTGTCACTGGTTTTGTTTACATAGCTGCTCATCTGCCTTGTGTATGTCTATTCTTGATCTAATTACAATAACAACTGTGTTTAAATAAAAAAAAATACAAAATATATTGAGAATACGAGATATTGAAGGGTCACTTGGAAAAAAAAATATGTCTGTAAAACTGTGAACAGAGAAAGACATGTTTACCTATAAATTAATTTTTCAATTTTATGACAAACAAGAAAAGTACCAAGCAAATATTGTACAAAGAAAAAAAATACCAGTGGATCTGATGAAATATCTGTAACTATTGTGTTTAAAAACATTGAAATGATGTGCTTCTGTCAAAGCCAAAATAAGGAACTGAAACCCACAAGATGACTGCTCTAAAATACACAGAATTTAAAATGTGCACATTGTAAGTGCTCACATGAACAAAATTAACCATATTCTGCTGAAAAACTTTGATTCACTTGAAACTTATAATAATTATCTGCAAGTAAAAAACTCTTATGACCTCTCGATAATGTCACAGGCATCTTTTCTGGTGTAAGTCGTCTTTACTGGATCCAGCTGTCCCTGAAACCATAGCAGCTTCTCACCTGTGGGTAAAGAAAAGGTTTTCAAGATTTTCATCAATTTTATCAAAAACTGAAAAAGGATGGCTAGAGAGAGAGAGAGAGAGAGAGAGAGAGAGAGAGAGAGAGAGAGAGAGAGAGAGAGAGAGAGAGAGAGGAAAAAGATAAGGAAAATATATAACAATAGAAAGTAATAAACATAACATAGATAGAAAACTGCAGATGACTGAACATCTATAAAT
HiC_scaffold_26:9400027-9401027	TCTAGAGGCTCTGCTCACACAGCCTGAACACACCCGAACACAAACCCAATCAAATTATCAACAAAAACAAAACAGCAGTGCATATCAGAAAGAGAGAGGAAAATGAAAAACACTGACGTGGAAAGACTAAGAAACTCATATTTCACAGAATGTGAAACGATGGTAGTAAAAAGTTGTCATCACTTTATGTCATACTCTCAGAACCCTATAAATCTATTTCTAGGACAAAATTTAAACTGACAAAGAGAATATATTTTTTATTCTCATTGTATATACAAGATGACATATACACCATATCACTCCACTGTAGTTAGTGATGGTGGGTGATAATTTTAAAAACTGTGTTTATTCAATTATTTTGAGCTAAACAAATAAAGCCCTCCTATGACCACTTGTTCTACCCCTCAAACAAGTCTGACATTTTTTTGCATAACTAAGCAACACATAGGTACAGCATGGGAAATGAAATAATCAGCCTGTGCAAAATGGCATGTAATTCTGAATAAACAAAAATGTTTTCTGGGCGAAAGATATTCTTTGTATTGCCAAACAAAGTTAAGATGTGCTCAAATACTAACTGAATGTATTTTACTAAATTAGCATGTGAATGCAAGGTCAAACTGTCATCACATCATTCCTTATTTCCCTTTCACCTGCGGGTTTCAATGCCAGGGCAAAAAGTGATCTATGTAAACATAGTAGTCACACACGCTACGCCTGGTCAGTGCAGTCACAACATTATTCCCGGAAAAAAAGCAAAGAGCGCCGCAAGTCTCTAAGGCCTTTCGCGACCTAAAAACAATCTTACCAATATTGTTTCCTTTAGTCAGTCCCTCAGAGGACAGAGGAGAGCAAATACACCAGTGATAAAAACACAAACAGGACTCTCCCTGTGCCTCCTTTCATCTATCTCCCTCTCCTGCCACACACCAACCGCAAGAGCTGACCGCACTAAATACTAGAGGTGATAGGATATCCCCTCAAACATCTAAACACAACA
HiC_scaffold_26:15500668-15501668	GGAGTATTTTCAATGTGTGCGCGACTAGTGTCTATGCTCGGACATAAGGGGAGAAAGACGCACACATCGCTCTCTGTTATCAATTTTTTCCATGTTTGCAGCACAAAACTGCTTTTTGTTCCCCATTTTTTCATTTACGAGGGTTAATGGATAGAGGCTTGGGCGTTTGATCACATGGCCACAATTCACCTGAGATGGAGACAAAGAGAGCAAAGAGAGAGGAGAGAGAGAGAGAGAGAAAACTGAGAGCCAGCCTCAACATGAGAGGCAACGGACACACAGGGGTCATTGTTGCATTCATTTTGTGTGTGTGTGTGTGTGTGTGTGTGTGCCCATCAGATGATGCTGCTAAAGTCGGTGCTCTTCCTTCCCATCGAGCCGCGCTTTAACGGCACCGATCATGGCCTACAAGCGTGTACAAATCGACCATCACGCAGAGAGCGAGGGAGGGAAAAAATAACCCGAGACGCTTTATTATTTTTTTTCTTATTTTTTACGGCACCAGCCTGACTTTACCCGCAAAAAGATGGGGGGAAGCGATTCAGAGGCGCAAGGCTAGTTTATATTTCAGGTTAATGTGGAAACTTTGAGTTGTATTTGTTTTAATAAATGTTTTTGTTTTTTGTTTGAAGGATTAGTCAATCTGAACAAGACACGTTAACACGGTGCTCACTTTATCTTTTAATCACCAACCTGCGAGTTTTCTAGTTCCCTAAATAAACAACGTAATCAGACCATTAGATTGGATTATTGATAAATCAATGCCGCTATTGACTGAATGAAAGAATTTCACATCGATCTGCATTTCAAATATAATGTAGCCCGAATTAGAAACTTCACAGCTGAAATGCCCTTCAAAAGTTAAACTTTATAAATAACCCCAAATGACGTATCAGCATAATTTTATAATCAAAAGATCAAAAGTTGTTGTTTTCGTTTCTCTTTCTTTCTTTCTTTTTCTTTCTTCCCTCCTTCCTCCTATTCTTTCTTTCTTTCTTTC
HiC_scaffold_26:15700424-15701424	AATTGGAAGAATTGGCGTCTTGGGGGTCTTTTAATGATGCAGTCACCCAGCTTTCTTATGTGCTTAAAGATGCTAATATGGTTCACATCTGCTTGCTCACAGTAAGACACGTCCAATTTGATGAAGAACCAAATGCATCTGTGTGTTTCATGTAAACAAGGACTCAAAAAAAAGGAAGAGCTTCTTCTTTCCATCTCACTGTCTCTCAAAGCAATATCATTTTCATAAACATGTGGATGTTTCTCAGACTATGTGTAAAGCCAGTTAAAAAAACAACAGCAAACATTCCTGGAGTTAGTTGCAAGTTAGCAGCTAAGCACAGCAAAACAAAAGACTTTGGCTGCCCGGGGAGGCTTAGTGCTGCGCTGACACCGTCCAACAGACTTGGACTGACAAAAAAAGCCTCATTCCCAACTTAAGCTACCTTAAAGTTTTTCTTCTCTAACCCTGCAGGAGCAAGCACATTTTGAAGACAAAGAATGTGTGGGGAGTGATCTGGTCTTTAATGACCTTTGGACCTAAACAGGGGAGTGAGACAGTGATGGTGTCACAGGATCCTTGGTTTACATGAACAGCACTCTAAGTAATCCAAATCTGTGTGGTGCTGCTTTGATGACATGGAAATAATGTCAAGCACATAACATGGCAGTCAACAGACAAGTGACAATGGACTGCACAGTCTTAAGGTGATGTCAAATCCTCCACTAATGAACTCTTCAGAGAGAGAGAGAAAGAGAGAGAGAGAGAGAGAGAGAGAGAGAGAGAGAGAGAGAGAGAGAGAGAGAGAGAGAGAGAGGTAGTGTGTGTGTGTGTGTGTATGGTGGTTTAGGAGGGTCACATTCCCTACATTCTTACTGCACAGTCACCTACTGTTCTGGAGGCAATTGTGTCAGCTAAGTTTCTTACAGCTAAGTCTTATCACTGGCCAACTAAAAGATCTTTGCTTGAAACCTCAGTAATTACCCTTCTTGAATTACTGTTTTTCACAACATTACCAACC
HiC_scaffold_26:20300337-20301337	GTTTCTGCAGTCTACTCTGGGGCCGATTTCACAAAGATATTGCTGACTGGTCTGTGGTGTTAGATCAATCTTGATTTTTCTTTTCTTGCAACCCATGAACTATTTCCTATGTGAAAATGATCTAATTATTACTATTCACATTCAGTATCTCCTAAATATAACTGTTAACTAACTGAGCCAACAAAGCTAACATTAGCTTGCGAAATATGACCTACTTAGTGCGAAGAGTAAAAGAGATAATATGAAATTCGATCGACATATCCGACCTGAAACTTCATCACTGCTCTTTAATTACATTAAATTAAATTTTGAATATTTAAATAGCATTTTAAAAAAAAACAAAACAAAAAAATATGTCAAATAAGGAAATGCTAATTATGCGAGTAGACAATGTCAGTTTGATTGGCATAATCAGATATTCCCTCCTTATACTGTACTGAATGAATTCCTCTAATACTACTCTAAAATACATGCAGACCTAGATAAAACCAACATCTACATTTGTGAAAGCTGTTTTTTGCACTTTTAAAAAAACTGTTTTTTGCAATTTTATGCTATTTTATAATCCTCCAGTGTCTTCCTTTTCACTGTTTTTAAATTGGACTGTGTTGCAGATGTTTCCCAGCAACCAATGTACACATTACTAACGTCTTAACTAGCTTAGACATGTCCTTCACTTTAATGGTATTCCCTGATTCAGTAAACTAGTTAAGTAGCCCCTAAGAAAACAGGAAGAACGTAGGAAGGGCTTAAAGTTCAAACTTTGTGCTGGATTTAAGAAGAGGTGGTGCCACCCAACCCTGATCCTGACCGATGAGTTAGCACAAGTATAGAGTTCAGCCACATTAAGAAGATCTTTAACCACCAGCAACTCAGCTCTGCCACAGGTCTGCACTGCACTGGCATTTCATTCTAGTGCATCGTCTTGTAGCGTTACACTCTTTGCTGAATTATCTCAGTTACACTTTCTTATTATAAATGAATTTTTATCCAGAGGGCA
HiC_scaffold_26:24700397-24701397	GGAATCAGATAAACAGAATCACTTGAATCCACACCCTGAAATCCACACACTTGGACTTCATGTACTTTACAAAGACAATATACTTTGTTCCACACCAGACAGGATTGAGCAATTGTGCTTCCTATCATAATAATCCACTGGACTGTCATGGTGAGTTTGTATGATAACAGGTCCCTTCAGTTGCTTCAACAACCTATTGTTTCCTCTTTTGTTTTAACCGTATCCACAGACAAGACAGAAACTCAAACATATATAATTTTTCCATTTCTAAAATTTAGCTATTGTGAAAAAAAAATTACAAGTACATTTGTTCAATGTGTAATCAAATCGGATTAAATAAAAAAACAGTATCAGAGTAACACAAAAATACACAGACATACAAAAAAGAATGAGTATGTGAAATTGACAAATTTTAATTTCTTTCCCTTTATAACCTGTTTGTACATATACAATACCTATACATGATGAACTCTGATTAACATTTGCCTGTTGTCACTTACACATTCGTTACTAACAGAGCAACATGTGACTGGACTCCTGTCTCTTGCTGCATATCAAAATAAACTCCAATATTTACTTGTATTTCTGTCCTGGTTTACCGTGCTAACCCCTGGTTAAAAAAGAGAGTGGCAAGCAGAAACAGAGGGCTGTGTATTGCAAAAAGCTGCAGACTGAATTTCCATCCTCACTGTGATTTTTCACATTACAGAGAGTAATTTTAAATCAGTGCTAACATACAAATACTTCCTGATGTAATTATGAGCTATTAAACCTGCCAAACATCGGTCTGTCTACCAGATTCATTTCAGCAGTCTGATTAGTAAGTTGTTGGCCAAGATTCCAAGAACTAGAATGCCGACCATGAGCAGCACTGTCAGGCCGCGCCGTAAAACCAGTTGTGTTACTGAGAGAACATCTCCCACTGTAGTAGAAGTAGTAGTACATTTATTCTGGTGTGGACCATGCACTTCCTGGTCTGTGTGATCCTCCTCAGCAATCT
HiC_scaffold_26:29201744-29202744	AGGTGCAGCAATTACATTTAGGTTCGTAAATATTTGGACTTACACAACTTTTGCTATTTGCTTCTGTACAAAATGTATAAAATGAAAATCTACAAATCAAGATGTGATTGAAGTGTAGACTTTCAGCTTTAAAGTTCACATAATTTTTACATCTATTGTTCAGGAATTACAGCCTTTTTATAGTTAGTCCCTCATTTTCAGGGGCTCAGAAGTAATATGACAATTGGAAGTTTCTAAGTTTCAGGGCCAGGTGATGCCTGTTCCCTTTTTATTTTATGACAAATAAAGCAGATCAAGGTCTGGAGTGAAATCCAAGTGTTGACTTTGCAATTGGTAGCGGTTCATGGGAACTTTTAATATTTATTTCAGAAAGGTGTTGATTCAAATGAAAGAGACCCTCATTAGGCTGAAAAAACAAAATTAACCAATCAGGCAGATAGCGGACACTATAGGAGTGGCCAAATCCACAATCTGGCATATTCATAAAAGAGAGGGAATGCACTGGGGAGTTCCACATCACCAAAAGGCCTGGAAGACCTGGTAGACCTGGAAGACCTGGAAGACGGAAGACAACAAAAGTAGATGAATGCACAATATTTTCCTTACCGTAACACCTTTCCTTAACCCAGCTGAGCATGCTTCTCACTTAGGGCAGAAAGACCCACAAAATAGGAGCAAGTGAAGGCGGCTGCAGTAAAGGCCTGGCAAACTTCTAAAGGGAGGAAACTCAGCAAATAGTGATGTCATTGGGTTCCAGACTTCAGGCATTCATTGACTGCTAAGGATTTTCCTCAATGCATTAAAAATAGTCCATATATTTATAATATGTTGGTCTGTCTATTTACTTCTTCTGACCCTGGAAATTAGGGAGTATGTTTAAAAATGGCTGTAATTACACAGTTAATGAAAAATTTTTGTGATACCCCCTCAATAAAAGCTGAAAGTCTACACTTCAATCACATCTTGATTCATTTGATTCAAATCTATTTTGCTTGTGTAC
HiC_scaffold_27:301420-302420	GTTGTAACACGATGCCCTGTTAGGCTGACAGAGCAGGGAACTAGATGACCCACAAACTGGGTTGTGTAAGACTGACCCAGGTATTACAGGCAGGGGTTATAATTTTGAGAAATTTAAAAAAGGGAATTATATTTAGGGCAAAAATGAAAATAAAATTAATTGATATTGTCTAAGGTCATTACAAAAATATTTTACCTTAGGGGGTAACGGATGATAAGTACAATATTAGGTCTTCCTCCTTTGTTTTCACTATTTACAGTATATCAGTCCAGGCACTGTGCATCTGATTGTTAATTGCCATTCCAGAGGAAATAGAACTTCCACCTTGCTGTAAGTCTAAACAGTCTTAGAAGTGCCTAAAGATGCCCCTGTTCTCTTTCTAATGAGAGCAGCAGTCCTGCAGTACATCTCGTCACTGACATTGAGTGAAGAAAACACATGGTGTGAAGAAAACAAATGGAGATGGAGACACAGGTAGAACACACTGGGCTGATGAATTACTTGAGGAAGAGTAATGCTGACAGAGCTGCACCCTCATTGCATCTTCCACAATGTGTCAGATGTACAAGAAACTGAAACTGTGCAAGTTGCCTATCAGAAGAAGGATATGCCATTTTCATGCACATACAATCCCATTATCCTTGAGTAGGCTAATTTGATTTTGATATTGTGACAACAGTCCTAACACCTAGTACTGAAAGGATTGACATAAAATTTTGTATAGATATTCATGCTTCCCAGAGGATGAATACTAATCACATTGGTGATCCCGTGACTTTTCCTCTAGTGCCATCATCAGGTGGACATGAAATCACAGGAGTGCAATAGTTTTCACTCAAAATGGTGACTTTTGTTGAAAGGCAACAAGTTTGCAGCTATTGTTTTAGTGAGATCTCTCAGCAACTTGTAGTTGGATTATTATGAATTTGGGATATTCATGTTCCCGTCAGAATGAACTATAATTATTTTTGTGATTCCTCCCCTTTAATCTAGTGCCATC
HiC_scaffold_27:401095-402095	GCATCAGTGCATCATGAGTTGAGGCCATAGTATTAAGATTTTCCTTTATGAAAGTATTTTGTTAGACAGCGGGACTAATCTGTTTATATAGACAGATGTTGCTGTCTATATAGACAGATTAGTCTATATAGCAGGAAACACAACATTTGTACATGTAATGATAGAAACCATCTCAGCATTAAAATATCTTGTATCACAGTAAATCGATGTAGGTGTTTATTGCAATATTTCCCTGCTGGAGTAAGATGCACTATAGATATATTACAAAATGTGTAGGAAGAACAAAATCCCTGATACTATAGTGGAACATGATAAATTTAGTGGCAATGGAAGTACTTTGATTTTTGCTCGATGATGAGTTGCTTTAAATGAAGTAGCACTTGGCATTTTCACAATTAAATCATTAAAGGTGATTATGCTATTTGCTATTTTCTGCCAATTACATAATTTTACAGTGCCAGATGTTCATATTAAATATTGCAAAAATTTGAAATAATGAGGTAAACGTATATAAACATGATCCCTGTCAGACACAAGGTCAGGCATCAGACTGCTCTGAACAAAATGTTTCAATTGGTTCTTCTACTTTCACGAAATGCTAAAATCAGCTTTTCACAGGTTTCTTTATACAGTCATCTGCCCCAGGTATAGCTCCAGGCTAAAGTTTTGCTGAAGTTTTTCCCAACTGCTCTACTCTGGACCACTCTACAGCTCTTTGGAGGTTGTTCAGCATGTCTAACACAAAATGCTTTTTTGGCTGTGAAGGATTTGTTTGCTGTCCCTAAACAAGATGGCACCAGACAACATACAGATAGTTTCTTTTTTCTGACCAACAACATCCAACGTGTTTGTTCACGACACTTCACAGAGGATTGTTCCCTCAACAGAGACCAGTATGGAGCTGGATTTTCGGCCAGGCTGGTACTAAAAGATGGGGCTTTTCTAACTGTGGGAGCTGTAAGTAACATTACATCACTTTGTTTGTATTTATACTTAGACC
HiC_scaffold_27:700543-701543	TCTTACTTTTATCAATGTGCTATAAAGTTTTGTGGGGTTTTGATATACCAGTGACAAGTAGGTGCAGGGGTTATTCTGTGCTGCTGGATTTGTACTCACAGCAGTTAGTAAAGGGACTTTCCCAATGAAATTAAATTTTCTTCTTGGCATGCAAGGGCCATGCCGGGCCTCTGGGTGTGCATTCTGGACACCCTGATAGAAGATATGACTATGCACATTGTGTTTTATGAGCCCATGTTCTGTATGGTATGTGTCTGGGATGTAACTAGTAATTAGAGCTGTCTAACAGAAAAAAGTTATACACTGTACCTCCTTGAATTGCAGAGTCTTTGTTCTAAAAAACTGAATTAATCAAGTGACATATCACTGCCTTTAAACCATTCCATTCCAACCATTCCATTTGTTGTGCTAACTACTCAAAAAATAATTACTGAGATCTGCGAATAAAGTGATCTTGCCACAAAGCCAACAGCTTATCTATACTCCTGAATTTAAACCGTAGGTTTCATTCATAGGCATCATTTGACATAGAAAAGGCATTTCTGAGGGTCAGAATGCTCCATCTGACTGCTTTTCAGCTAGATTTACCCCAATTACTTTTGTGATCTCGGTGTTATTATTTGTAATAGGAATGATGGCTCTTCTCTACATGGTTCTTCTGTCATATCTAGATTCCAGTCTGCCTTTAAAGTTCTTTAGACATCTTTGCACCATATAAATGGAATGAGTTATAAAGGATATTAAAGTTTTAAGGTCTCATCACAGTAGATGAAAGTAACATTTTAATGTTGGACTTTTTAGAGATGAATGGTATTGCTTTTAATGTTTTTTATGTGCTTGTGTGTGACTTGTTGTGTGTCTCATCGCTTATGTTCTTATTTCCCCTGCAGTACTAGGTCTTTCTTGCTAAACAGATCTTGATCTCAGTAACACTAACTGATTAAATGAAGATTAAAGTAAAGAAAGCTTTCACCTTCTGAGTGTATCACTACCTATGTAT
HiC_scaffold_27:2300030-2301030	CCTTGGAAGTGGCAAAATTTGGGTTGATACTGTAAAGTGACAAATTAAGGTATGGCAGAGGTGTATGTTAATTTAATCATAAATATATCTTTCACAGAGGAGAACAGGGGTGATGTATTAGGTAGTTTATTCTACCTGCTGCAGATCCACGCCAGGATCTCGGTGCGGTGCTGAGAGGGGCTACACAGCAGCTGCAGCATGCAGTCTGCTTCTTGTAGGTGCAGACCTTCCACCAAAGGACAAGACACAGCCTCAACAAAGACAAAGTACAGACACCATATTCAATTGTAGACCTTACTTTACCTTGATCTTTTTATTGTAAAAATTATAGTTCCAAATATTAACAATAGTAATATGCCTGGGATTCATGTGAAAAAAGGTGCATAGTCAGAAATTGCATTATTCAAGTATATATTAAGAGTCATTAAAGTATTTAAAGTGGAGTGCTGAATGTTTAGATGCACTGATGATTTCCAGTTCAAAAAAATTTGAACAAACGTTCTTTGCTGAATGACATTTTGCCAAATGTTACTGAAATATTACAATATTATTTTGCTTTGAATCGCAGACATAATAAAACCCAAACAATATATCTCTAAATATATATATTAAACATTACAACAAATAAATCTAGAGAAATCTCCAAACCCGAAACTAGCTGATTACCACTATGCCCCTCTCGTCTTATTTTATTTTTTAATAATGTTGGGCGGGATTGCAGGGTATCTGAAACTGACGCGATGTCTCTGGTCTTGTTGTAACCGAGTTTATTAATGTTGTGGTCCATACTTCTTTTAACTGGCTATATGAAATACATCATGCCAGTAATGGATTTCACGTAAGAAGGCAACCGACCTCGGCTAATGTAACAGTGCTTATGAGTAGAAGTAGATCCAAACTCTCGAAAAGCGGCAGTTTATGGTCGCTTCGCATCATTTTGCCGTCGCTTTGACGTCCCTTACCTCCAACGCAGCATATACAGTTCGTACAAGTTGTGTTT
HiC_scaffold_27:4700331-4701331	CTGGTGACCAGCGGCTGTGCAAACTTTAGACATGTGTTTCTGTGTGATCAACGTTGCTGAGTTACATTACTGAACTCACTCTTGAGTAAGTTGCTTTTAAGATGTCACTGTGGAATCGATGTTGCAGAGTGAAAGGAGGTATTTCAGGCATTCCTGCTTCTGGAAGTAAAAATTCCATTTCCTTCAGAAAATGTTAGGTGTCTCACAATTGTGTCACTTCCATGGCTTGGATCAACAAAAACGCTCCTTGTCCAATCATCAGTCCAAGCGATCAACAACTGCATTAGAGAGTATCTGGTCCCAGATTTAGAAGGTTGAGGTCAGAATTTGCGTGCATACAATCTTTATAAGAAGAAGTTAACTATGACTCCCAAGGTGCATTTAGACAATATCCTATCCCATAACTTAAAGTTCTGTTACGTGAGCAGCTAATGGCAAACAAGACCTAAAGATTGTGGTGTTGAGAAAACAGATAAAATGATCTGTTTGAACATGAATACAGATACATTTAAATTTTGTGTCAGAATTCAGCAGCTATGATGATGCTTTGTTAGCAAAATCAAAGACAAGTGTCATGAATTTGAACGATTGTACACCATTAACGGCGTCCGTAGCACATGGGTATTGTAGTATTTAGACCCATCTGTGATGCCGAAATGACAGAAAAAGTGGGATTTCTCAGGAATAAAGTTGAAATAATAAAAAGTCGCTATGGTTTTGAAAAAAAAAAATGGGACAGAAGAATGGGGAAATACGCTTTTGGAAACCAGGGGCCCATCCCACTTTGTAATTCTATCATCCTGTAATTGCAAGTGGAACCAGTTCAGAAAAAGTTGCTCTTAAAGTACAGTGATGTTTAAGATAGGACCATTTGTTATATCTGCAACATCTAACAAAGCACATTTGTGATACTTATTAAATGCATCTTCATCCATGAAATCTTAAAAAAAAGGATGCTGTGTCAGACTAAGGAGGGCATACAACCTTATCATTGTATCAT
HiC_scaffold_27:11000032-11001032	GAAAAGTGTTGTGATTGAATTGTATTCATCATTGTCATTGTCATGTTTACATTATCATGCACAAAAAAAGTATTTAGCAAAAGAGCCGAATGTAACTTTTTGGCTGCTGAGGCTGTACCATTGGTCATTCTGAGGATTCAGTGAAATTTCAACACATCATAGCTGTTAGGCTGTAGCAACACTTGAAGTCTTTAGAACACTGTGTTTACATTAGATTGTCTTATGTATTTCTTGTGATCTGCCATGTGCAAATGACTCATGGGAACACTTCATCAGTGTAAATGATGTGATATGTATTCGGATTGTACCGCTGTACTTAATATTCATATGAAGTATCAAAGCCATAGATACTTGGCCAGGAGTGGCGATGTTATTTATGTGTACACTATGTTGACACGCACGCGGAAAGATTGGTATGTATTTTCTCAATGTTGAATGCAAGTATTTGTAAGACAGAAATAAATGTTTTACACACAAGGGGCATTATCTCTTGGTCATTCTCAGGAGCACCTAAAGACATTTTACACAATTCAAACCCGGCTTTATTACGAAAACATAGTTAAAATCCTAAACAAACCCAGCTCTGCTCATGGTCACTAAATCATTCTATTTACTCCATTCACTAGCAAATAAATTATACTAGTATACTATTCTTTGAACTTTGCAGTTTAAATGGTTACAAGGTTTAAAATAGTTTTAAGAAAATGTGATTTTCATTACTTAGCATATTCAGATTTTAACCAAGGCTGGAATCTGATCAGATCACCCCAGAGAATGAATTAATTTAGTATTATTAATTTTTTTTCAAGTTCTGTCTTTTCACTGGAGCCTGTCTATGCTAAAATACACACAACTAGAAGCCACCATGACTACAAAGCCTTAGATACCAACTACTATGATAGCAGGATGAAGACAGGACGTATGACTGTGATTACATCCTCTTCTGGCCTGGAAATGGTTTTAGTAGCCCGCGAAGCTGCTTCTCCCTGTCATTCACATA
HiC_scaffold_27:17300424-17301424	GTTTTATTAGAAAATATGCTCCTGTCCAACACTGCAGTAACAGATTCACTTCATTTTCTGTCTCTTCTCTGTGCAGGTGTTGTTTCGAACAGTGGCCATGATGGTCCCGAACTACACACTGATAGCAGAGATCTCTCTGTATTCATATGGCTTCCTCAACGCCAAACCACTGTCTGTAAAGATTGTGATGACCTACAGGCTCTGCTCTGAGCAGCTATCGTCCCAGTTCCATTATGATTACGGCATGAGGGCTGTCAAAGCTGTACTTGTGGCTGCTGGCAACCTCAAGCTCAAGTTTCCTGATGAGAATGAGGACATACTGGTATTTGTACTAAATGAATGCATTTGCTTAACATTTGCCCTTACTGGGTTTGTAATTGTGAAATTTTTTGATTTATCAATTAGTTTGCTGTTCTTGACCCTTTCATTTTTTTCCAAATGCTGTAACACTCAGCTCCTGAGGTCCATAAAGGATGTTAATGAGCCCAAATTTCTCTCCCATGATATTCCATTATTCAATGGGATCACCAGTGATTTGTTCCCAGGAATCTCCCTCCCTGAGGCTGACTATCAGGTTAAATATGTCGATGTCACTATTACTATGTCTTTTGTACTAAACCTAAGAACAACTATGTATTTTTTTAATATTGTGTTGTACATTATAATCAGTGTTTTTTCATATCTTTGGCAGCTGTTTCTGGAGGCTGCTGCAGAGTGCTGTAAAAATCAAAATGTACAGCCAACAGAAGTCTTCTTACAGAAAATGATTCAGACATATGAGATGATGATAGTCAGGCATGGGTATGTTATACTGTTAGAGTTAAAAGTGTTTAAAATAACGGCTAGGATTCTGATAGTCTTTTTAGCACTTTATTCTTGTCGCAAGAAGGAGTATTCACATCAAGCTAAATCAAAGGGATGCTCAGATGGCAGTCCTCTGAGACAAGCTTATATTGTACAAAGTTATGAGAAGGTTGATGATTCTTCTCCGGCAGTGGCA
HiC_scaffold_27:18400280-18401280	GGTAACAGAAAATATAGGATATAACCAAATTCCTGGATTGAAAACTTTTACAGAAATTACTTCTCTATACATATCTGTAAACAAAAAAGCCTGTAAATTTAGACAAATAACAGTAAAGTATATGCTGTAATGCAGCATATAATATTTATGCACTTCATTTTTTTTTTGCATACCTGATAATGTATATACTGATCTGGATACATCTGTGAGGTTTAAATTAGGGCTGCAACTAAAGAAAGTATTCATGAATCTTTCCAATTACCTGATTAATTAATTAATTTATCAATCATTTAGTCAATTAAAAGTCAGTACATAGGGACAGAACATAGCCATCATAATTTCCCAGAGCCAAAGGCGATTTCTTTACATTGCTTTTTTTGTCCAACCAACAATCCAAAACGAAACATTTACCATTTACAATGGCATAAACCAAAGAAAAGTGGAAAATGCTCACATCTGAGAAGCTGAAGCAATAGAATGTTTCATAATTTCTTTATTTGTTTTGATTCTTTCATTTGATTGGCTAATTGTTTCAGCACTAAAACCAATATTGGCCTCATAATTTGGCCCTGGAAATGGACTGGTTGGGCTCTAATCTTATAAAACTAGAAACACAGAGAAAATGAGGAACACACAGGAAACTGGGTTCAAAGATTTTCCAATGATTGCTGAAGAAACACAGCTGAGATAAGTGATCTCTACTGACATAAAATGAGTAAACTTTATGAAGTAACATTAATTTGCAGGGAAAAGGTAGGGTCACTATTTCACAAGAAATACCACACAGACTCAAATGACTTTGACTCTTGTTTAGGCCATCATCCAGCATCTAAACTGATCATAAGACATGATGCCCACACCGATACCTAAGATTCAGGTGGCTTACCACTTCAGCTAAACAGTATTCTGGGGGGAAGCTTGATGTTTCCATCAGGTCCATGCCAAACAGAGCTGTTAACATATCTTTGACAATGCACATGACCTGAGAACACACTCAAAG
HiC_scaffold_27:20100048-20101048	TTGCCAAATATTTTAATTCCAGACCTGTTCAGTGTTCTTCAATAAGAAAAATAAGTTCACCTAAGGTTTGGTTCAGTGAAGTACATGCCTAGCTAGACGGCTAAATGAGCGGTCTCCTTCACACCCCTTTCTAGCAGCTTGAACTCCCACCCATTTTTTTGAGAATGAAGAACTGTGGTACATTTCTAATTTAAATTTTTAATGTCATTTGACACGTTTTGTGACTTTGAAATGAGGTGAACCTAAACATGTCTTGACTTCTGTAATTATAAAAATTAATGGTGCTGCGAGGGAGTTCGTTTTGTGCCAAGATGGCAACGATCATCAACATTTCAATGTCATTTGATAGAGCTTTTATTTAAAGTGATAATTTTTATTTAATCTGCTCATGCGTTCAGCTGTCTGTGTGCGCATTCTCAGCAAAGTTTGTTTGTGTTTGCATTAGCTCACTCCAGATCTGCTTTGCCTACACTTTGAGCACGGGACTGGAATAGTCTCCGTGTTTCCGTTTTCTCAAATGGAAACACAAGTGCAGAGGGTACATGAGTGGAGCAGGGAATAAGCATTTACTCATGCACAAATGTAGGTTGACTTACTAGTTTTTCAGGTTTTTTTTTTTTTCCTTCTTTTTTTTAAAGTAAGAGCTGGCTCTCCCCCTACTGGTCAGTCCTTGCGCGACACTCCAGACATCTTGTTTTGCTCCATTTTGAATCCTTAGTTAACATCAAACAAGAAATAAAGTTGAGCTGGGAATGCTGACACAAAACCAAGTTGTTGATTTTCTTATTCTCTTATTTGTATTACATCAACAATGGACATGTGCATTTCATTGTCCAAAGAAATCATTAAACATCCCTTTGCTACATGTCCTGGCCATCCTTCTTGCTGTCCTTTTTGATTGCACTCATCCATAATACAATGGTAATATTAACTGCTGAGTTAATATTACGCACAAATCATAAGCATTAGATTAGACCCTCTCTTGTTACTGTGTAATCTC
HiC_scaffold_28:700785-701785	AACATATATATTTTTTTATTTTATTTATTTATTTTTTTAAATTTTATTTATTTATTTATTTGTTTTTTTTTTAGGTAAAGTGATGAGTAATTGTTTGACAGGTTTTGTGATATATTCACAACAGGTCATGTTTTTTTTTCCTCAGAATGAAGCCGTCATAAGGTGTCAGGCCATTCAAGTGTTAACATTAAGTCTTCAGTATGGCATCACAGAAGCTCCAGCAGCATTTTACAACAATCTACAGTATTTACATGGATTACATATTATTATGACAAGACAAAAAAAAAAAGTTAATGAGTATATTTATCATAACCTCTTGAAGGATACACCTACTTGCTGTTAGAGTTAGGGTTATGTGAAACTTAACAGAGGATGTATTTGAAAGTGAGAAGAATATCAAGCTAATTTTATAAAACATGTTTCAAAGATTATCCAGGTTTGAGTTTACTATACTTAATGGTAGAGTGTGGTTCAGGGGTGAATAGGGTCTGCATATGTACATTTCTTCATTTCTGGACAAGGGCTTTTAAAATCTTTATCTTCCTAGACATCTCCTCATACAATCGATCTGCATGGGTTAAGATTACTATTGTGTTGTTTTTTTTTAAATTATCTTGTAGTCCTTAATTGAATGAGCTTTATTTTTCCTTGATTTTCTTTAATTTACCAAACTGGCCTCTCAAGATCATTAGAAAAAAATGTTCATATGTGGTCCATCAAAGCTCATCTTTGATTGGCGCTTGTAAGTCTGTAGTAATTATACTACATACTACAATAACTCTGTTGAGTTGCGAGTGAGTAGTGGCCAATAAGAAACCCAAATTCAAGTATCTTGGGTTCTTGTTTACAATTTAGGGTAAAACGGAATATGAGATTGATAGGCAGATTGGTTTTGCATCAGCAGTCATGCAGGTGCTGTACCTAACCATTGTGAAGAGGAACTGTAAGCTGAAAGCCAAGCGCTGGATTTAATGTACATTATACATTAGCAAGTATTAAA
HiC_scaffold_28:1000602-1001602	ATCCTTTAAAAGGTTTAATTATTACTTAAGAGCTTTAGATATTAAAGTTTTTTTAATGGGTGCAGTTTTCACCTGTTCAAATTAATAGAAAAATTAAACATGGCAATACCTGTTGATTTACACTAAAGTGCTTGGTATGTGTTAATGTGAAAATGGATAGAATATTTAAATATGATTTAAATTAATTTAACATTAATTATATGTATTTATTAATGGGCATATTAATAAAGGGTATTTTATTGGATTGTTTTGTTTCAAGTGTGAAATCATCAGACTGAACACTACAATGGCCTGTCTGGTGATTAAAGCAGCTGCAAAAATAGCAAGTCCTTTTGAGGGCTTGATTAATATAATGAATAAACAACAACATCATCAAAACCCATTTAGCAGGATTAAATCTAGCCTTAGTGTGATAATTCGAGGCCAGGTTAGTTGTGAAATCGGCATTTGGTGTTGAAGACCATTTTAATTTGTGACCACTGTGGTTTGTTAATGCTAATTAATTTAAAACACTTGAAGTTCCTTGAACAGATTGAAGCTAATTTATTGGTTAGCATTGTAAAAAAGGTTTTTGGGGATCACACGCAAGGGTTTCTGTTCTGTTATTTAGCCTGCAACCTTATAGCACCTGATGCAGATGTGCCTCTGATACAAGGTAAATGATTATCTCTTGTTACAATCCTGCTGCTTCCCCCCTTTTACCACCAAGGGGAAGGAGTGTTGTAATTTAATCTGGGGCCTAGGGTATGGTATCTTTTTACCTTCAGTAAAAGGTAAACATACAGGAATTGTATGGCTGTGGCTCAGGAGGTAGATTGGGTCATCCAGCAACAAGAAAGTCAGCTCAACCCTGGCTCCTACAGTCCACATATCGAAGTGTCGTTGGTGAAGATAATAGCCCCAAATCGCCCCCAATGTATCTTTGGTATGCGAATATCATGTATGAACATGTATAGAAAAGCGCTGTATGAATGTATGTGTGAATGGGTGAATGTGGCAG
HiC_scaffold_28:4900198-4901198	TGGTAGATCTGTTAGGCTGGTAAACACAAGTGTACTGGTCATTTTCCAGCTGCTGGCCTCGAACAGGCTGGTACAGCGTCATGACAGTCTCATATGTCCTTGTCTCTTACTTTGAAATCCCCCCCAAAAAAGCCTATTATTCACCGAATGTTGCTACAGGCAAGGTCACCATGTAGCCAGTGAGATAGACAGGAGGGAAGGAGAAAAGTCCCTGTAGTCATCATAAAAAGTCTTGTGACTCAACAGGAACACAAAGTAAGCCAGAATATCACTCTGAAAAGAACAGAGGGATCCGTATACAGTCTATGTACAAGGGTCCTATTGAATTTAAATAATACATTTTGCAGTTTTGCAACATTAAAAGATAAAGATAATCTTGCCATTTTGTGTAGAGCCTCTTGTTTCGGTTTGAGTTTAGTTCTACAAAATTCCTCTGATACATAGTCATGCATATCACGTCATTTAATGGAGAGAAGTGAATTGAGACTTTCTGATACGAGAGCAACGGAAAACTAATTGTGACAGGGTGACTAATGACGACTATATAAATCCATTTAGAATATTTCTGAAGGGCAAATGTTGAACATCACCTGAAAAGAAAGGCGCACATTCGATCCCATTTTAACTGCCATTCATCTGAAAATGGACTTCACGGTTGTAAATAGTGTAGTCACAGCTTACTCATCCTAGCCACTCATCTGTGACTTGCCCACACGCTGCTCACACACAAAAAGGCTGTAGTGACTGCAGAGAGCAGTAGTGTGTGATAATGAAGCAGTTTAGTGCTGTTTGTCTGCTTGTCTGTACATCTAAATACTGTATCACACTCTCTCATGCATGCATTCACAGACACCAGAACATATACTTACAATTAGAGCATGTGTGTGTGGGTGAGTGACTTTCATAGGGGCCATCACGTCTCACTCGTCCCAGTAGCACATCTACAAACTGCTGTCACATGCGCACACAAACAAACACACTTGTGCACAAATCTTATTAA
HiC_scaffold_28:13500063-13501063	GAGGGGGAGAGCGAAGCGAGAGAGCCAGGAAAAGTTGAAGTGAAGCAGCGGGTTCAGGGAAAGGTGCAGTAAAGGAAATGAAAACCGTCTGTAGGGAAGCTCGCCACGTGACCACGCGATAAAAACCACAGGCCCAAATTACACCGTGCCGCACAGAGAGCGGACTCCCCCCTCCACGGATCGTCCTCCTTGTGTAAATGTTTGTTTTTTTTGTGGTCAGTCCCCCGTACGTCGACTCAACCCCCCCCCAAAGGACTTCTGACCTCGTCCGCACCTTGTCACAAGACACACTCGGAAGGATCCGCAGACAAAGACATACAAAGTCTCCGGACGTGCACTTTACTTCACCCTAAAGGTTCAGGCCCGAGACCACGGAGGGGCCCTATTTTTAGACACATGGAGGAAGAGACACACACACACACACAAATGTAGGATTGTGTACCTTGTTTACTCTCGAGTGTTCCTACAGGTCAGTAGTTCAGGCAGCCCCAAAGGGTCACAAGCTAAATCGGAGGGGTCACGGTTTGAATAGCATGTTAAAAAAGAAGAAAAGTGAAATAAATACACACACACACACACACACACACACACACACGTACGCGCACAAATAATTTTCTGTATTTTTCCCCCAATTTTTTCTGCCTTTTTTTTTTTTTTCCTTGCAAAATACGGGAGACTTTTGCTTCCCCGGGTCTATAAACATCATTAAAATGAGACAATCTAAAGATATCGCTGCCAAGAGCTCGTAGACACAATTATGCAAAGCATAATGATGGGGTTTTTCGGGTAGGCATGGTTTGGCTGTAAGGGCAAAAAGTTAGAGGCAAGAAGGCAAAAAAAAAAAAAAAAATTAAGAAGGGTTGGAATCCAGTGCCACAGGCAACGGATATAGACAAACCCACTTAATATACAGCCCACAACTCCTATTTACGCTCGTGTTATTAATATAAAGGATAAATAGGAGCAGATTTGGTGCTTCCTGCCCATAATACACACTGTT
HiC_scaffold_28:18000314-18001314	CTCTCATTCATGTGTATATTTCTTATTTTTTATCATAAACGTTGTTCCTGTTTGTATTGGGGAACTATTTTAAACATTTTGTTAAAAACAGCTTAGTAGCTCCCTTACTAATCCCACATCATGACCTTGTGTCTCTAATCAGGACTAGTTTGTTTGTTGCAGGTGTTTTTAGATCAGTTTGATAATAAAAATACAGACATTTGCGTTTGTGATGACTTTACGGTTGAGCTGATCCATGTACCATCAGATTGTTTATAATTGTGGAGTTTTATTGTTTCCTACTGAAAGTTTTTGACAAAGAGTTTACATCACATCATATTTTAAGATTAATGTTAAGATTAAATATCTGCTGTTGAAAAAAAAAGTAAAATAATTTATAGTTCATGCAAGTTTGTCATCCACATAGACACACACACAAATCCACACACTCAGATTACCACTGACAAATTAATGCACATTTTCTTTATACAACGTATCTTGGGATTATCTGGCTTCGCAGATCTTGACATCGGCCGTCCTGGATCACCTGTTTGCTGTTAACTCCGGGTTCAATAATCTAGATACGAGTGAGTTCATATTAGTGAGGAGGAGTTGTTAATAAGAGGACTAAACTTCACAACTATAAATGAAGTGATTAATATGAAATGAAATCACACAGTGAAACCTGCAGGAAAATTAATTTAAAGTGAAGCAGAAAGTTTTAATCATCAAGGTGAAATGTAACAAACATGATATCAGAACTTGAATAAAACAAGAAGATGCAGAAACACCAGTGCTGGAAAGTAACTAAGTACATTTACTCAAATACTTGTATTTTACTTGCGTATTATCATTTTTTGCTACTTTATACTTCGACTCCATTATATTTTAGAGAGAAACATTGCAATTTCTACAACACTACATTTATTTAAAGACTTTAGGTTTAGTTACTTTTAAGATAAAGATTTTACACATATATCATAAAAAAAACAAAATTGAAAAAACACACATTGTTAAAGAA
HiC_scaffold_29:4200364-4201364	CTCCCAATATCTCTCCCTATACGACGTTTTGAAGGCGATACTTGACCCAAAAATCGATCTTCTTGCTGTAAAACCCTTGTCGAAGTGGGGCCGTTAAAAGAAAAGTTTGTAGTTTTGTCCTCGGCAGAGAGCTGCTGCTGCTGTGGTCAGCTCGAATTGGGACAGTTACAGTAAATTTCCCTGTCCGGCTTCTCAGAACATTTCCAACCAATTTCCGATGGTCATTGCTTCCATGTTGTACATTATGGCCCAGTGCATATGGCAAAAAAGTGCAACTATGCATCAGCATGTCTTTCCCTTTTACAGACTTTACGCTAAAGATGTTGTCACACACATCACAGTAGCTTATCTCAAATTAGCTTAGCTCAGCCTTGCTTAGTTTAGCTTAACTTAGCCTAGTTTGGTTTAGTGCAAAGACTGGAAATGGGGAGATAGCTGGCCTGACTCTGTTTAAAGGGAACAAAGACTGCAGTTACCCTCGTTCATGTGGCGTGACCATGTGCTCCTCAGTGGGCTTTGTCTATAGTGTCGGTCCCCAAACTCTCTTCCTCAAAAGTGCGTCACTTTTTGCCCCCCCCTCAAAAAAACCCTTGGTATAATCAATATTACTGGTACATTAATCTCGCTCCTCTTTAGACCCCCCCCCCCCCTTGTCTTCCCTAAGGTCTCTCTCCCCTGTTAATTCAGGCGGACCAACACTTCAAATATAGAAAAAAAAATCTATCTCAGAGCATGTAAATAATGACACTTTTTCAGGCATCTATGATCACTGAACCATACATCATCCATATTCAAACTCTGTGTGTGTGTGTGTGTGTGTGTGTGTGTGTGTGTGTGTGTGTGTGTGTGTGTGTGTGTGTGTGTGTGTGTGTGTGTGTGTGTGTGTGTCTAATGCTGCGTTCGCTCCATTTCCATTGTCCCCATATTACTTAACATTTCTTTTCTTATGTAAGTTAAATAATTCAGGCCTCCAAAGGCAGGAAGTGGAGTGAGAGTATTC
HiC_scaffold_29:9300469-9301469	TCCCCTTTCCTATTAACAAGTTCTGGACAAGAAATTTAGTTCAACAAAGCCACATTTTACAGCCTTGAGAAGTAGTAATAATATGTGTGTGTATCTATGTTTTCATATATATGTCTTTACTAGTCACTGATGTACTGATGGTGAGTAAAATGGCATTTCCATGCAATCCTGCTGTATGAGGGACAACTTCAACAACCTTCATAATGCAAAAGTATAATAGGTTATAATGAATTTCCTGTTTAATATTTTTTATTCAAAATGAAATGACTGTGAATAAGCCACTTTAGAAACTAAGAACCATCAATGGGCAAATCTTAAGTTGCATGAACAAGTTTTGTTTATTTTCAAGATGATATTAACTGGTATAATGTAAATATGGTACATAAACAAACCAAACAGCTCATTATTTTTTATTAGGCCTACCTCATTAGTCTGTTGCAGATTTAAAATCTGCTGGGGATAAAATGGAAACTATCCTACATGCAACAGCAATAACTTTATTAACTCAGGTTAACTCAGGCATTGTCATTGTTTTTTTTAATGTTTTGAATAAACTATTTTTTTGAAGTATGTGTTCAGCATAGCTGCAGGTTAGTCCTACAATTTAACTGACTCTTTGTTAATATATAGGAGCTAGGGATGGGTAACAAAGATTTTAAAGGTACTACTACTCTTACCGACACCGATAGCAGTATTCTTACTGGTACTTTGACTGTTTCCTTTTCAGTTCTTTGTTTTTTGTTTTTTTTAAGAGAAAAAAGAAAAATTAAGAACATAATAATCCATGCTTTATTTTCTCATATGTAAAGAAAGTAAAGCACTAAATACTGCATGACTACGGAAATGCAGAATAAATAATATATAAACATTTCTTTTTTTTTTTTAAACAGCATAAGGAAGCACCATGTTTTGATCAAATTACTATTATAGACTTTGATAATGTGATGATGGGAATGTAAAACATGTAAAAACTATTAATTACAAAAAAAAAAAAAAAAAA
HiC_scaffold_29:12701218-12702218	TAGGTAACTTTTGAAGTTTTTGCCCCGCAGGTGTTTAATAAGCTTTTTTTCCTTTTTCTGAGGAGGAGGAGGCGACGCGTTGACTTCTTTATAAATTCTCCCCGGAGCCGCCGGGCTCACGGTTATTCCTCTTTCGGAAAAAGTATGAATGGAAAGAAAGGAGAGAAAAAAAAAAACCAAAACAAAATAACGTTTGAGCGAAACGGCGCGACGATCGGGTTCCGCGTCGTAGCTACTTTTACTTATATAATCCTCGGGAGGGGGTGAAGAGAAAAAAAAGGGGGTGATCACACGTGCTAGAGCAATGTCTCTATACCATGACCCAGAGCCTTATATAATGGAACATGCAGGAACTCATGTGAAACCAGACGGTTTTGCTAGCTACAAAGACGCTTTGTCCAGCTGCATAACGGCGCCATCTGTCGGCAGAAATCGAGCATCGAAGCGAGGCGGCTCATTTCCTTTGGGCTGATGTTGGTTTCCATGACTTGGGAGTAGATTCGGGGAGGAAAATGTGAAGTTTGTCCCCCCCCCCCCCCCAACCTTGTCCTGAACCTAACCATAACCCTTAACCCAAAGAGTGTTTTGTGTTACGAGGCTTAATCTGACCCCAACCCGACCATCCGTGTCTACTCTCCCGAGCCCCTGGTATCCAATGTTCACCATTTTCCTTTTTTTAAAAAGTTGCTCTCAGTACTTTAAGGGCGGGCATTTTACTTTCAAGCGCATCGTCCCTCTACACGCTCACAAAAGTACGAGCACATTTAAAGACTAACACATGCTACTATTAAATGAAGACAACCAATTTAGCTTGTAACCAAACTTTTATTTTTACACCCACGAATCATGTCATGTTTTGAGATACGGCACACATTCACACCCAGTGGTTGTTCTCTTAAGCCCCCGCAGTGACAGCCTAGCAGAGAACAGTGGATTGCTAAGTGGGCAGGCAGAGCAGCGCTCCAAAGGCCTCTGCTGTCACGCATAGACTTCCTGAATG
HiC_scaffold_29:19000268-19001268	GCGTTTAGTGGGTTCCTGCGGTTTTCGATACTTTAAAAAAACAAATAAGACGAAGCTTAGCTGTTCGTTGAGACAACGTTAGGTTCACAAGCATGTAGCTAGCTAGCGAGATTAACTTATCTAACCGCTATTCGGCCACAGACTCACCATTCTTGGCAAAACCGTATCCCGACGAACCCCGGCTCGTATGTTCCACCGTCTAAATCCATTGGAGCAACTACTGATGGAAGATAAACTTGAAAAATACAATAAATGTAAATCTCAGTCACTTTCCACTGTCGGTATCGCTACACCAGTTTGAAAACACGCCGTGTGCGCATGTGTGTACCAATAGGTGGGATGATTTCAGGGACAGCGCCCCCTAGGTGTCGGAGGACGGGAAAAACAGATATCTCTCAGCACCGAGGCCTTAGCACCTTGTAGCCTTATATTATTGGCATGTTACAAATGACAAACACAGTGTATTTCTTTAAAACACTAAGTTTATTTATGAAGAGGCAAAAGCTTTAGGTTTGGTTTGGTTTTCTTATAACACGACTTACACCTTACTGACTTTTTCACATGTTCACCAAGAGAACGCCAACAAAACACAACCAAAAAGCCCCCAGATTCAAATCAATGTAACATTAATGTATCAAACTAACATAATAATAACACAAATTGCTGTAGCATCAAGAAAAGCCCATCCAAGAACTTAACTGACACTTTGACACTGATGTATTTAACCCAAACGAAACCCAGAAAAGACAGTGTCATTATCCTCACTTGCAAAGATATCATTCCTGCCAGGCCCCCAGATATTCACCCAGACCTGATCTCTCATAGACAGTCTGACCACACAGCTTTTACTGGCCTCTTGGCTACATTTGTCAGGAAGGGAGGTGTGATACAGAGACACTACTTTCTCTCCATTCTTGAAAATAGCACACTGTCCACACCCATACACAGACACATGCACGGTGAAGTGATAGAAGCCATCCACAGGGCAGCTGAAGATGCC
HiC_scaffold_30:2300147-2301147	GAATGATTCAGTCATTTTGATATTTAAGCAAATTTTATTGCTTAAAGTGTGAATATCATTGATGTTAAAAATGTTTTATGCCAATATAGATTTTATGTAGAGCAGTACTTTGTTGTTGTTCTAGGTCCTAGAACAGTCATTGCAGATGATTGTTCCGTAGAGATAAGAAATATCCACTTTTTGAGCACTTGTAAAGACTTTGGAATAGTCTTGTATTCATTCTCCTGCATGTTTTAAACCCACACGACCTTTCAGAGATGAATACATCTATTTTTGTCTTTAGCTCTTTACAAAGTTATACAAAAAAGTAATGCAAAAAGGGAAATGATGGATTTCTCTGGTCACAAACAAAAGTTTAGTTTTATGTTTAGCAGGTGCAAAATCCATCCTAAAAGAGTTTTAGCATTGTCCCAGGTCCTCAAGTGACCAGAAGGGCCCCATTAAGCAGCCTCAAGAGCCTATGTAGAGGCCTTCCAGGCTCCCATCAACAAATCCCTCCTTCAACCTTTATATTTGTTCCAATACAACTTTAAAGCAAACTTGAGCCCTCCCCCTCCCCATCCCACTGTAGTGATGAACTTCCGTTATCATCAGAATAGGACAAAGAAAGAAGAGCTGGTAATAAGAATCATCTTCAGTTTAAAGGAAACAGTGATGTAAGCTGTTCCAACAATTCAAATGTGTGTATGTGTGTGTGTGTGTGTGTTCTTAAACTCCTATCTGTATGAAAAAACTCTGAGTTTTGGATCTTTTGAGGATTTGGATTCAAATTAAAATTTGGATTGAAATCTGACGTTTTCTCTTTAACATTAAATAATCATGACTAACAGGCAACAGTCAGTGGTAAAGTTTGATACCTAAAGAAACCACACTGCACTAATAAGTCTTGTCATAGCTAGAGATACTTACATCAATAGAATGGATCAATCTCATGTTAGATCACATTATGGCATTGAACACTCCTTTTAGTCCTGTGCTCTTACCTTCTCTGCTGCTGTTG
HiC_scaffold_30:12500177-12501177	CATGTGTCACGCGCCGCGGAGACGGAACGAAGCGGAAACCGACGCCTGACGTCAGACGTCTGACGTCAGCGCGGGTCAACCTTGGCCCGCTCTCCGTACGTGGACGACCGGGTCGGCGTGTTTCCGCTGTTAGGCGCCGGACCGAGACAGATCCGGAGCTGTTCAGAACCGTTAGAGCCTTGATCCACAGTCCCTCATATAAGAAAAGTGTTGAAAGTGTTGAAGTTAGAGGAAGATTTACAAGAAAAGTTAGACAATAACATTCATAGTTTTGAAGCGTACAGAACATTATGATGAACAAGACAGGTGAGATATGAAATGTGTCTGATGTACTTGGAACGTCCGTCTGGTATTTAATGCTCTTAACGTGATGTAAAAGAGGCGAGGGGTCAGTCATTAGCTGTAACAGCTGTTGAGACAGATGTACAGGTGATGTTTGCACAAGTCCAGATGTTTGTGTGCGAGATTTACCGTATTAAAGGACACTTGCAGTCCTGTTCAGTCAAAAGTCACATTGTAACAGAGCTTTGCCGTTTTATAAAACCGAATATTTATAGTGCATTTTACTGGAATAGCAGCAGATTTGTGACTTTACATTGGTTAAATTTGATGAGTCAAGACACAGGTAGACTATCTTATCTGGTAATGTCTCTAGATGATGGCTAAAATAGACAATTGTTTCATTAAAATTTTGGAGACATTAGTGTTGATTGTGAATGCAGTGAATGCCAAATAATTGATCACTGATGTCCCTATGTTGGAGAAAGATATAAAATAAATATTATTGTAAGTATTCTTTTATCACAATTTTAAAGAAGCTGCAGTAACAGCCTGCATGAAACATGGAGCATAAATCATTCTCAAATCTCTGCCTTGTCCACTGGTCAACTTGAATGATTTTAAATACGATAGAAAAATACAATTTTGTCTTAAGCTACTTAAGCTTTCAATTACAAGATTAATGCTATTAAATAATTTTGAACCATGACTGTATTCTAAC
HiC_scaffold_30:16000041-16001041	GTCTGTTCCTCCCTTCAGGGAACTGGAGAAGGATCTGCTGTCACTCTAGCGGGGGAAACATCTGTTCCCATTAAATTACCGTGGCCCTGCCATGCAAGCTATCTCTGCTACACTCCATTTTATCGCCTGAGTCCTGTGCCCGTCGACAAGGGGATAAAACAAGATTAGTTAAATGACTGGGAACTGGGGTAGTAGTAAGGGAGGAACAGAGGGGTAGGGGATAGAGGGAGTGGGAGACATCTCTTCTCGTGTCGTCTGCTCTCTTACCAATTAGGAACTGGGGACTGTCCTCAAGTGAAGTGAAAGAGGGATATAATCACCTCATCCATCAGCGAACTTGTCACCGTACGACTTAAACCCATTAAATGAGTAACTCTGTGAGTGGCCTGTGAGAAGAAGCTTGTCCATAATGAAGATCTCTCAGCTTTTGAAATTTTGAAATGACTGTGTGTATAGACGATGTTCTGACATTTACTTTACATAGGCTGCACTTCTGCTCAGGGTCAGATCTTTCAAACTTGAATCTTTTTTGAGTAGCAGCCAAACTGCAACTGCAGGTGTGTTGTGGTAGGAATGATGTCGAATGAATGCATCATGCATTAGATGAGATAAAAAAAAATTACAGCTGATATTATGGCATATAACCACAACCTGCAATATCTGGTCTTATCTGCTTGTAGATGAGAGAGCTATGACTGTTTCACATCCTTTTTTTTTTATTTTTCTTTCAAACGACATAAATGAAGTGTATCATTTGGAGAGTTTGCTCAATCAGCATGAATTATATATAGCAGAGAAAAATTTGTGTGTGTTCATGTGATACATGCCCTTTCTTGACCCTAAAACCACACTATTTTTTAGAGTTTCTTCTCAGACAAGTAGAAAAAAAGCAGAACATGCTTGATAGTTGTGCGTCTGTATCAAATGCCGCTTGAGGTGAAGCAAAGCAGAACATTCTTTGGATATGGTGCTTTTGTTTTGTAAACCTCTATCCTGTTTC
HiC_scaffold_30:20600262-20601262	GTGTTAGCTAATGTAATTAACAGGGAATTATCACAGCTGCACTTCTTTGTAGGAAAGAAGTAATTATGTAATCTAACATATTAAATGATGGAAATGAGCATCACATTTCAGACTTAAACACAGCAGGCGTTTTTTTTTGCATTCATTTCACTCAGCAGTCGTTTTTTTTTTTTATTTCTTGTATATTGAGAAAAAAAAGGTCTGAAATGTCAATTTAGTTTTTTAAAGTTGTCGCTGAATGTTTGCATCTTTCACAGAGATGTCATTTATTGTGAGGAGGGAAGCAGCAAAATGAGAAAAAAACTTGCATCAGTCCAAAAAAGAAAAGACCGAAAACAAGTCTCCATCTGTTCCTTATCGTCCTACAGACACTATATTTATATTCAATATCTAATAGCATGTTGGAGATAAGACACACAAATATTATGATCCTGGATTTGAAGGTTTGCTGGATTAGTTTTAAAACAAGTCAGTGAGTCCAGACTATAACACTCTGGCTGCTCCAATTCTGGCTCTTAATTATACAAATATTTTACAAAAACAAGTTGAATTTTCTTCTTCATCTTATTCTCTGTACCCTGACTGGCCCCAAAAATACCCTTTCTCTGTTTGCTTTCAGTGAGAGACTCTGGAGGTTCGTCAAAGAAGTGAGCCCAGATTCAGGAAATCATTAAGCAGCTCACTAAGCAGCAGCTCCCTAACTTCTTTTCAAAAAGTCAGTATTTGGTCTACTTTCTTTAAAATGTAAAGATTTGCAGCTAAATACGTTTAAATTATGTGGAGTAATGGAATTCTGCTGCTCTAACGAATAAAGCGAGGGTTAGAGAAAGACTACCCTCAAAGAAGCAAGTTATCAGAGCCGGAGAGACATTTCCCCATTTTGGAAACAAAAGTTAAAGCTAAATCCCGTCTGCCTATAAATGATGCTATCACTAAAGCTAAGCTAACAAACCCTTAACGGATGCATGGGGCTGTGACCTTTCTAGTCTTCCAGCCCAGT
HiC_scaffold_30:21200054-21201054	TTCTTCTTCTCCTCCTTCTTCTTCTTCATCACCTCCTCCTCTCCTGCTTCCTGCTCTCTCCATTTTAATAATTCCATTTTTTGGGGGGTTATTAGCAATTGTCTCGGCACCAAATCGCTCTGTCATTTGATAATCCGGACTGTAGGCTATTGGAGGGAATTTGCATCAGCGTGTTAAATATCTGTATAAGGCACACTGGGGTTTTAATGTCAATCATAACCTTATTAGGTGGGGCTCAGAGCGAGAGATCGCCATGAGTGACAACAGTTTGCAAACATTTTGTTAAAAACCAGAGAAAGGCGACGTGTCCAACCTACAGAGTGAGCATGTAACCTGTTCAGGCATTCAGCCGTGTGTGCATCTGCGTTTATGTGCTGTGGGGCCGCCTCGTGTGATTATGCATGTCTAATGTTCGGTTGTTGTACTTGTTTAATGTGTCACGGCTGGTTTACCAGAACATCCCCCAACATCTTCCAACATCTTCCAATGTCCTCTGTCGTTTCGTTTTGTTCGGCAGGAAGCCGCGACGGGGACAGAGACGGTGTGAATGTAAGTTGATTGACTGAAAATTTGATTTTTGATTTTTTATTTCTTTTGACAGAATTCACAAGGCTGCATCATGTCTCTGTGTTTGGGTCAGATGAAAGCGTTATCTAGAATCATATTAAAAGTTCATGGCCAGGTGTTTAGCAGTGTAGTCATAGCAGTAAACTACAGGACAGTGGGTCCCCAGCTAGGAAAAAAGAAAAAAAATTAATTGTTCTTCAGAAAATTATGTTTATATTGTAACACTTCAGGTCCCCCTTTTTATCATTTAAAAGCACTATACAAATACTTAATAAGTGGTTTATAAAACACTAATAATGTTGTTATATGTAGATACAAGGACTTTTTCAAGTGTTGATTAAAGTACATTTGTGTCAGCATTTATAACTTCTCCTATAAAGGCATATTTTACCCTCAGCGGCCCCTTTATTAGGCACCTGTACAGTTTAATGTA
HiC_scaffold_31:6800261-6801261	TGTGCTGCAGGCTCTGCCGGAGAGCTCGTCTATGCGGCGGCTGCCGTTCGGCCAGTGCAACTTTTCAGAATAAAAGTCGTTTTGCTCGGCTTGCTCCGCGCCGCCGCGCTCTCGTGGTGCCGCACCGTAACCAAACGGCTCGGATGTTCTATTTCCTGATCGTGAATTATCGATCCGAGTAGAGGGCGATTACCAGGGCGAGGGAGAACCCGCGCGCGGAGGGCTGAGCGCGCGAGCGCGAGCGCGAGTGCGCGTCCCGGCGATAACGCACGCAGATGACAGCGGGCCACGCACGGATCCCGCCGCGCTGGTGGTCTCTGCCCGGCGCGTAGCTCTTACTTTACACCGCTGCGTTTTATTTGTGCCAATGACACAACGGCATTAAAAGCACAGGATGGAGCGAAACATGTACTTGGCTGAGGTGACATCATCCATGCGGTGCGGTATGTGAGGAGGCCCCGGTACCTGAGACATCCGCCTAATAAGCACCAACTTCATGTGTTTGGAACTATGACTCCCACAGTCACAACGAGGATGCGCAGAAAAGTGAAACTACATGTGGAAAAGCATACTGTACTTTAAGGGGAGGGAATGCACGATTTCTGAATAGTGTTGAATTTTATATTTAAATACATTCAAATCATAATTTTGTTAATTTACACTTTATGGGGGGCGGGGGGGGGGTAGTATCAATTTGGAATCAGTCCAAATATCAGCTCCTCCTTTGGCACCAGGATGAAGATTTACGGTTTCCCTCACAGTACTGCCTGCACTTCCTCTGCCTCTGCATAGTGCACAATTTTCACTCTACCTTCTCAGGATCGAGGCTATTCGGTTGCATTGGCTGCAGGCTCCCCATGTGGCCAGTTCAGAGGTATATTCCGATTCAAAGCGATATTGTTCGACAAAGGGCCACAGCAATATCAAACCGGTGCCCGGGATCTTAAATGAGGTGTGAAAACATTCTGCCGAAGAGGGTCTCTCCGGGAAGGGGAAAAAA
HiC_scaffold_31:9100027-9101027	AGGACACTGCAGTGGTGATGTAGATGGAGCCTGTGTGAGTGTGTGTATGGAGTGGGTACATTGCTGAGTGCTGGTATTTGATCCTGTGTGTGTGTGTGTGTGTGTGTGTGTGTGTGTGTGTGTGTGTGTGTGTGTGTGTGTGTGCATGTGATTGTGTCCTCCAGTGCAGGGCAAACAGAGGGTGTGGCTGGTGGGCAGACAGGGTCCCAGTCTCAGCTCTGGGTGTACGATAACAGTAATTCAATTGAGCTGGCGAGCCCTGGCCAGTGGGATTCACTGCCTGTGGGTAAGTGTGTGTGTGTGTGTGTGTGTGTGTGTCCATGTGTGTGTGTGTCATGTGTGTGTGTGTCCATGTGTGTATCCATGTGTGTGTATGTGTTTTAGTCATTAGGCAACCTGATCCTCCTGGCTCTCTCCTGAATGAATAAGTGATCAAGGTCTATACCACTCTATGTGTGCGCACTTGTGTGCGTATCTATGTCCTGTATGTGTGTCTTTGTGTTTTACTTTCACCCTACTTCCTTTCCTTTGTCCTTTCCTTCTTTCCTTTCTTCCTTCTAATTGTATGCTGCCTTTATTCCAACTCTTCTCCGGACTGTCTCAATCCCCCTTCTTTGTTCTCCTCTTCCTAAAAATGTTCTACTTCTTTATTTTCATAGTTTTTTTATTTTAATTAGTTTTCCTCTTTGTTTGGATTCACCTATTCTAACATCCCTTCTTTCTTCCAGGAAACTACAAAAGGACTTCAAAATAAAAATTTCATTGTCCAGTGTGTATTATTGTCTCTTTGCATCCGATGACAGCTTTAAATCTCTGTAGTAAATTATATTTTCCAGTAACAACAATTTCCCTTAAAAGGGTCAGTACACCCAAATTACAAACATTTTTTCTCACTTACCTCTACTGCTATCTAGCATATAGTTTTGGTGTAATTTTCCCCAGGTTTTGAAATATCATTCTGAGAGATTTCTACCTTCACCCTAATAAAGAACAATTTTCT
HiC_scaffold_31:11100314-11101314	AAAAAGGGCCAGCATTTTGACACTGTTCACCAAAATGAATATAAAGACGCCAAAGTACTGCTATAGCTGAAAGTCAGCAATTAAACCCTGGTCACTGTTTAATTGTAAATAATTCTTCTTTTGTGTTGTATAACTATTCTGGTGGGATAAAGATGCAACACAACAGAAATTATGTCAGCGTCCATATACTTATGGACTGCAGTGCATCTGAATATAATTCAGGGAGACTGTCTGCCTTTAAAGACAAGCCCGTAGGTTGTCTGTGCGAGTATCTGAGAATTTTAGCAGTGTTTTGATTATGACTGGAACAAAGGTGGAAGTCAGGTGACGAAGCATGAAGAGCAAGAAAGTCCACATTAGGAGGAGGTTGGGGTGGATTGATGGGCCTACAAAACACAGGTCTGTTACACAGGAGACTGTGGTTTGTTTCCTGGATGAAACCAATAGTCATTGTTGGGTTTTTTTTGATACATGACTGTTTCACAACCCGTAACCCAGTATTGTAACCATGATGACAAAGGTCTTCTAGCCTTTAGGAAATACCTATTGTAACCCAAGCCACATCCTTTTCCTGAACTTAGCCAAGTAGTTTGTTGATCCAACCACAACAAGGCCATGACCATCCCACAAACCTAAAGCCATGTTTATTATTGTTATCATGACAACAAAGGTCTGAAATGCTTGATGCTGGTACGCTCCCATGGGTAGTATCAAAGTGTAGGGGCAGCAACCTCTATGGTCGTTTACAATTGGGTTCATAAGTATTGGACAGTGACACAACTTTCATAATTTTGACTCTGTAAACCACCAAAATGAAACTGAGAGGAAAGAATCAAGATGTGATTGAAGTGAAGACTTTCAGCTTTAATTCAAAGGGTTAAACCAAAATATTGCTTTAACCATTTATGAATTAAATCCATTTTTAAACATGGTCCCTAATTTTCAGAGGCTAAAAAAGTAATGGGACAATTGACAACTGATCAGTTTCATGGCCTGGTGT
HiC_scaffold_31:11901166-11902166	GTAATAGAAAGTCTGTGTTGCAAAGAGAAGTTGCAGTGGCGTGAATTACCCCATTAGATGCCCCTGGTTGTAACGATGGAATTATAGGGTCTTTTTCTGCAATTATTTCTCCAGAAATATATAGAAGAATGACATGGAGGATAGTGCATCCCCAGTTTGCAGTTTATGTACAGACCCTGACAGCAGAAGGAAGCAGAAATGGCATCACTTAGGTGTCTTCTCTGACCATGTAGTGACGAGAGTCAAGGTGTCCCCTCAAGCAAGTTTGATTTGAAGTGGCCGTAAGATGCATAGATTTACTTAACGTGACTAGAGGAGTAAGCAAAAAGTTTCTCAGTGAATATTAACTGTAAATCATAGCACGAGAATCTAATGATATGACTGAGGTTTCCAATCTTCACCAAATTATGAGCTTTTTTGTTGAATGCAAGTGAAATTAGGCCAAAAATAAAGACTGACCTTTTTAGTGCAATTGCATAAACAGATATATTTTCATGTGGAGAAAATAACCTTCTCATTAATTGTGATCTTTAACCTTTATGATTTATTTGACTAAGTAACAAAAACCCTGTCAGATATTATCTTAATATAGAAGAACTCTTTGCAGTTTTAAAGCTTTCCTGAACAGGGTATGAAATAATTTTCATTAGGGGAGAATATTAGAGTATTTGCCTTCTACATATATTATGGTCATGTAAGTTTTCGGGGACTGTTTCACTATACTGTACTATACTCCAAGTCTCTTTATCCATTGCTTGCCTTAAGATAACTTGCGGGCACTGTAAACAATCTTTAATCCAATTCTCAACTCACTCACTCATCTTCAACACAATAAAGAGGTTGCTTATGAGATCATGACTGTTTGGCTTTAACTTTTTCAAGGATACAAATAATTCTGGGGAACACGGTGTAACTCACCTCTATAATTCATGCTCACTGTTCACTATGGTGCCTTTTTTTTTTTTTTTTGCTGATGAAAAAGTCAGGTTGTGCTTGCATC
HiC_scaffold_31:13100029-13101029	GCCGCCTTAAGGCTTTGTATAGAGCAGCACTGTGCCTGCTTAAAAAACCTCAGCGGGAATTACATGCGAGATTCCCCAGTGTATCTGTGGAGGCTGAGCAGAGGCCGGAGGCTTATCTGGAAACTGAATACACTTCAACAGATATACAACCATTTCCAACACATGACACATGCCAAGCTTTACAGCTCGTTTTCCTTGCAGTGTGTCACCTTTAAGTCTCCAGTTATTTTCATGTCCTGTTGAAACAGAAGACCCGGTGCCTACACAGCACTCCCAGATGTACTGTAGGCTGTTACAGGAATTTTGTGGCTGTGGAGGTTTTTCCGTTTTTTATGACAGATTAGACACGCCTCTCTTCAGCCAACATCGTGCGCTTCATTATAAATAGAACACGGCAGTGCAAATGCATACGGCAGCACTCTGTGACGTCTGCAGTCACAGTCGCTCCATCATTTCCACACTGTTTGAGGTGCACAGTGTTACATCCGGAGAGCTCAGAAAAACATCCAGAGGTGCACTTAAGGTAGAATTGCTTAGAGGGCGAAACACCATAAGCTTTTTCTTGACATCTGCTATTCTTCAGTGTCAACAATTACACTGCTCAGGTTTTACTGTTCACTTTAGATGGTCCTTTCAGTTAGATAACACATTTGTACAGAACTGCTTTCATTCCAAGATTGTGCACTAATGCTCACTATGGTTATGGCTCATTTCATGCTCAAACACAGGGTTGTAATGTTTACATGAAAACAATATTTTTTTTTTTAGCATCACCAACTACAGCTCTACTGAGCCTACAGTAGATATCCTTTTAAAACATATGGGGAGGTGTTGTTATTAAAGAAAGATTTACTGTCCACAAATCCAATGAAAAGAACAAACCAACAATGAACTTATCCTACTAACAAGTATTGTCTGTGTACTAAAAGCCTGATTCCTCTGTGCCGTAGAGCTCCATTGTTGTCTGAAAACACATCAGTTAGCCATTCTGTTGCACTGG
HiC_scaffold_31:13900503-13901503	TTTTGTGATGAGTTTGTAAATACCTTAAATAAGGTTAGATACTGTACATCCACTCGTAGCATCACCATTTCTTTGAGATCATTTGATCATTTAACGATACTCAGACAATCTGATTTGTTAAGATAGCACTGATAGATAAAATATCCCATCAACATAAATTGTTTCATGGGATACCAGATTAAAAGCAAATCCTAATTTAAACCTTGGGGGTTCTTACCTTTTAATCTGAGACACTGAGACACAGTAACAGCACAAATGACCATATCAGTGTTTGTTTAGATAGGCCCACTGTTCACTCAGCGATTGATTTGCATATTGATTACAGTTTCACCATAATGTGCTACAAGTGGACAATCAGTAGTCTCCAACTTGGAAATCAGGTTTTCACTGTCAGTTTCCAGACAATATAACCTTCACTTTCAAAAATGAATTTAAACTTATTTCAGACCTGGAGAAAAAAATAGGTACCATTTTGTAATGAGGCACCATTTACAAAGGGTTTATAAGATGTACTTAATAGTTTTAATGATGGTTAATAATCCTTTTACATTCATTAGCCAATACTTCATCAGATCAGTCATAAGCCATCAATAAGAACAACTTGTTGGTTGCCAGCTTCTTGAAAACCAAGCCATAAGACTTTTATTGTCTTTCTAGCTCTTCAATTCATCAGGTCGACCTCTACAGTGGACTGTTTGTTTGCTTACCCCCTGAATAAAGACTGCAGGATGTCTGGACCAAAATCCATTGATAAACTTCTTATAACCTTTTCAGTCTGTGGGAGCTAACTGCTTCAGCAGATCTTCCACAGGTAAACACTAAGACATGACACAACAAACATCAGTAAACAGTTTAGATAACAAATGAAACTGAGGATCCACTGCTCCGGTCTGCCCCCTGCCTCCCTATCAACGGCTGTTATTGATCCAGACAGCTGTTGCTACCTTTATCTGCAGAAGTCTATTATGTTTTCAAGCAGACTTTGTTTGGCTTGATTAAC
HiC_scaffold_31:16000456-16001456	GATTTGATATAATTACAATAGAGTGCAAAAAACTGCAAAACTGCAAAAAACTGCAAAAATAACAATACCAGACCGTATGCCTGTGATGATGTCTTAGAGCATCTTTTTTAATCAAAACGCTGCTTCAAAACTGGGACAAACAATAATTTCATTTAAGCCCATTTAGTTGCACAACCATTTAATCTTTTAGACTTTTTTTTTTTTCTCAAGGGGATTTCACCGGTCCATCATATATGACCGAGCTGTTAAATTGTAAACAAAACTTTTCTTTTTCCTCTCGGACTGTAAATCTGCAGCACCGATCTCCGCGCCCGGTTTGTTTACCTGAGACATGTGCACAGTCTGCACTGCAGGAAGGAAAAAAAAGGAAGCGGATAAAACGGCGACGCTTTCCCTTGCCTACCGTCGACCAATCAGATTCAACGGGGGCCTGGATCCGACCAATGGCGGCGGGACAGTCCGGGACCGGCAGCCAATGGCGGCGAGCGGGGACCACTGATGCAACGGAGATGCAACAGACTCGCACCGAACAACAAAGTGCGCCGCGAACAGAGACGCGCCCCCCCCCGACGCGCGGCCGCTGGAAAAACACGCACGACGCTAAAACCGTGGCTCGTTGTCAGGTAGTCTGATAGGTGGCGAGTGTTTGGGAGCCTCCGTCCGGGCGGATGGAGCCTGTCGGCGGGTTGAGGACGCCGGTGTCGAGGCGGGGGCGGGTGGGCGGGGGGGGGGGGGGGCGGTGTGATGTGAGCGGTCCTGCCCCGTCTCCCCTGGCAACAGCGGGCTATAAGAAAAACAATGAGCGGCCGAGTGTAACGCGTTACAGTAACGCGATTACCCGTCGGATTACTACACACCCCCCTTTTTTTTTTTTTTTTTTTTTTTATTCCCATCCCGCTTTTAAAGTTCACTCTTCTGTTGACGAACTGACGATGAATCGCTCCTGTGTCATTATGTCTATGGCCCTTTTTTTTTTTTTGGTTAACATTTCTCCACAAAT
HiC_scaffold_31:21800241-21801241	CACAGTCTCTCATTCACATCGCTGTCCTTTGTTCTTTTGGACTCAGTCCGCACAATGAGCCTCTGCTGCCTCACTTTGTCCATAGATTCGATCCAGAAATCCAAATGAGATCATCTTTGGGTTGAATGATGGCTACTATGCAGCTGACTTTGATCATAAGGTACAGCTTTTTGTCTATTTCCCTAGCTACTGCATCATAATAGAATATAAGTCCTAGTCTAGTCCTAATCTTGTTAGCTTTATTGAGACACTTTCTGCACTGAGACACTGAATGTGGCTGTTGCAGGATCAGTCGGAGCGGAAGAAAAACAGTCTGCTTCAGGTCGACCAGAGTTCAGTCAGGAACTCCTACAGCGTTTTCTCTTTGCTCAGGTAAGATTCATGTCATGTAGCAGTATTACATCATATTGTGATTTCAGTAGGCCTCAGTTTCTATCCATTTCCGATGGAGTCTTTTCTCTCATTTGCACTGGATTTCAACTACTTACAAAGAATGTTTACAGTATATTTAGTTTATTTCGCCCCATTTAGTCCCTTCTTCAAATAGAACTTTTATGTACCTTTTTACAAAATTTATCATGCCAGAGACTTCATTTTATATTATGTGTTTTGGCATTTTTGTCTTGAGCAGTTGTTGTCCAGCAGATGGTGCCACAGGAAAGCCAAAGTTTATACCCGTCATCAGGGAAGCTCTGCTGGCCTCCACTTTTATTAAAAGCTGAAATAAAAATGCATACCTTGGACACGATGGTGCAAATAGTTCATATATATTTATATATAGAACATTTCAAGGAGTCTGTACAATTAAAGCCCCTAGTCAACAGGCTGTTGTCACCCTTTGGGACTGTGAGTTTCATTTGAATTTAAGTACATGATGATGTTGAGTATAATTTCTTCAATACAGATTTACACCACAAGAAGGAGACAGAGATTTGCTGAGTAAGATGCTTGTTAGTAGGGGAACACTGGTACAGTAATTAAGAACTTGAGATGAGACAGA
HiC_scaffold_31:25600313-25601313	GGACGTCATTCCATTCCCTTTTCCATTTTTTTTTGCACATGTAACGTTTATAGAGTCGTAGCAGTTTTAAATGTTATATTGTCATACCTTAATTAACTATGGATTGTTACTTCACTCTCCTTTTGTCCTGTTGTCCTCTTTTTTCCTACTTGTCCTGTTGTACAGTTTTAGTAAATTGTTGCGCTGTTTGTACTTTATGTAGTCCTGTGTAGCCTTGTGTAATCTTTTTTGGTTCTGCATAGTCCATTTTAGCTCTGTTATTTCATGTAGCACCTTGGTCCTAGGGGAACTTTGTTTCATCTCACTGTATACTGTATTAGCTGTATAGGGTTGAAATTACAATAAAGCAAGTCTACAATTTGCCACAGTCTATAGTTTGTGGCAAACTGAACTGACTGAACATTGTTTAGAAAGGCACACTCCTGTGTATATAAGGTCCCACAATTCACTCACTGCATATAAGACAAAAACAGCGCACTCTGAGTTTGTCAAATTTAAAGGAATGCATAAGAAACAATATTCTCTGGTTTGATGAGACAAAAACTGAGCCCTTTGGACAGAACTCAAAACACTGTCTTATCAACCCCATGCACTGCCCATCACCTGGCTAACACCATCACTTTGGTGAAGATAGTGTTGGCAGCTTCATGTCATGGTGGTGCTTCTTAGCAATAGGAAGAATGCAACCAAATATAAGGAGGTCATTATGGATTACTTAGTGTAAACTGATGGGTAAACATGTCAGTTTTATCTATTTCAAATTAAATATACAAAACAATGAAGTGTGCAAAAAGTAAAAGGGTCTGAATACTTTCTTAAGCCATTGTAGGAGACAGGGAAGGACAGTGGGAGAGAGTGGTACCTGGCCACTGGCACAGTAACAGAGATAGAGGATGGAGAAGAGGTGGGACTTGGGATGGAGTCCCTTTGAGTTGGGGTCCCTTTGTTGGTTAAAGATTTTGGCCTGTTAAAAAAAACAAACAAAAAAAAAGCATGCAGA
HiC_scaffold_32:400400-401400	ATCAGTGTCATGACTTCAGAAAATGTCAGACTGTCCCTTTAACTCTTATTGCGACTGTAATAGTTTCTCCCGTGGGATTGGAGACTGACTCCCTCCCACTCCTCTGGGGGGTCTTTTCCTCATGTCTGAGCTGCTGCTGGACGATATCGACTGATGGAGTTCAGCTCTGACTCTTGGAAAAGTTACAGCTGCAGGTAAACGTCATCCTAACAGACCTGTCCAGAACACAGAGGCAGGTTTCTGGTGCCAGATCTGTGGACATGGCAGATGATGTGTTCTACATCAGACCAGAACCCCTCACATTAATCTGACGGTCACTTAACACGTCAGTCTCTGGTCTGAATAAACACCCGAGTCACCGAATCACTTTCCTTCGTAGAGCGACTGGACCAGAACCATTTAAAGACCCTCGTTCTCTCTCATATCAGACTCTCCCTGTGGTTACTGCTCCTTCCAGTCAAATGTCCAAACTAATGAACAAATATCCCGTAAAAGGGAGGTAAAAACCACAGTGCCAACAGTCTGATTTTATAAACCACAGCAGAGTCCCTCTCATTAGTGATCAAACTCATAAAAAGCAGGGGCAAGTTTCTCTCACGCTGACATTGCTAAAAATTATTAAATTTTAGTTTTAAAATCCATCTGCGACACAGCCTGAGCGAACAGAGAATACTCCACTTCCTTCTTATATCAAACTTTTCCAGCAGTGATATAACTTCATACACAGACAGACAGTCTGAATGAAGCTGAGAGGAACATTAAAGTTAAAGTCGCTATCTGAAAAACAAGCGAGGTCTGAGGATGAAAAGGTTCAAATCTGCAACAGGAACCATCACAGTGAGTATGAGGTTTTCTAGGATCCACAATAATCTGGATTTTTCAAAAAAAAAAAGAGATGGGAGGAGGAGGAGGAGGAGGAGGAGAGAATAGGAGCAAACAGACTCTGGTTTTTGGACAGTGGCCCTGCAGGACTCCTGTCCTGGAGCCAGTCAACCAAAAT
HiC_scaffold_32:1500069-1501069	TGATTTTAATTTTAACCTTAAATTAGAAAATAAATAAAGAACTTTGATTCACTTTGTTTTGTATTTGTGGCAGAAGCTCCAGGGACAGAAATACAATGAGCTCTTTTACACCATGTTTATGAGGCATCACCACGTTTGGGGAGATTCACTCTTCACATTTGAATTTCTGCAACTCATATTGATGAAGGACAGCAACTACCGATCATTTTCATCACCACGTGATTAATCATTAGTCGTCGAATCGATGAAAAAAGACAAACAAACTGAAACTGACGTTCAGCGTCTTCGTTGTGCTTTTTTTGTCCGACCAGCTGTAACATGATTTTCAGTTTACTGATATGACTGAGGAAAAACAGACAACTCTCAGGTTTTGAGCAGCTAGAACCAAAAAACATTTGGTGTTTTTTGCTTCAAAAGTGACTGAGACCATTAATCAATCATCAAACTAGTTGTTGACTATGTTTTTTTTTTTAGTTGACGGATTAATCAACTAATCATCGCAGCTCCTATTCTCAGCCAATCACCTGATTGCATTTGCACCCAGCTACTGATACCTGTGTTCTTCCTTTAGTCTGTGATGAAGTCATTTCCCTGCAGCAGTGCCAGCTCATCCTCCTGGTTTGGAGGCCAACGGTCGCCCACATCTATCAGCTGTGCAACTTTTGTTTTCCTGAATCATCTTGACTTGTTGTTACTGTTGTTGTTCTTGTTGTTCTTGTTCTTCAGCTCTCATGGTTCCTGCTCTTCCTCTCCCTGCAGATATTGACATGAAGAAAGACATTGAGACTCTAATAGCAGAGGAACGTGCTGATATCATCTTGAAATATGCCACGGTGAGTCTGTGCTTCCAACACGCAGAGCAGTGCCAGTGCTTCTGATTTGGTCCAGATGGGTCATGTAGTCTGACGGTTTTCTACTTGAATGTTTCGGATTCATACCAGAACACAGATGTATTTGACTCTGATGGGCAGAAGTGGTGTATTCAGTTAAAACAAGAGCA
HiC_scaffold_32:2400102-2401102	TGGGGGAGCAGGACATTTAGGGAAGCCGCCATGAATTTTTGATGTGAAAAAAGTTCCTCTGTCTTTTTTTATTCATCTTTTTAGGCACCAGATCAGAAATATGTGAACCTGCAAAGTTAGAATCCGGCCACAGTTTTCACCCTCCTGAATTTGTTCTCTGCTTAGAAAACTGTGCTCATCTGCAGCAGCTGTACATGGAAAACAGCTGAGGAATATTAAAAACGAGGCCAGAGATAAAAAGGACGACACACCAAGCCCCCCCCATGCAGCTCTGTGGTTTCACTGATGCCCGGGTTCGCTCTAATTGACGACTGCTGCAGATGTGGTTGATGGGTGGGTGCAGCCGTGGTGCCCCCGGGCAAGGTGACCTACTCCTGCCTGATCATTAGACCCTTTCATGGGGGGGGGCTTCACACAGTTTAGTTTAGTTTGATGTGGCACTTTGATCCACCAGCATTTTATCAGACAATAACAAAACATCAGTTAAATAAGTGGGAAACAAAATCAAAACTAGAATGTAGAAGTGAACCAGTTAGATAATAACTGACGATTATTACAGGAGGAGTCAATTAAAAATAAAACTAAGAAATAACTCACAGAGATTTTAAATTATTGTCATAAGTATGGTCCTGATTGACATTTTGGGAAACGCAACATATTGAAAATGTTTAAAAATTCATATATATAAAAATGTAGTTCATAGAATAAGAATAAGCAAGAAGGAGAGAGACAAAAAGAGAGAAAGTATATATATATATATATGGGGAATTAATGCCCTGATGTTGTTTTATGAACTACCTTTATGTTGTAGATGCTCACACACAGTTTGCATCTAAACTAAACTCCTCTCAGTGACTTTCTCTCTTTTTGTCTCTCTCTTTCTTGCTTATTCTTCCACATTCAAGAAAGAGACATTAGAAACCAGCCAGTGAAGTAACTTCAAAATAAAGTTGCTTTGTCCTTTGATTAAGTTTAAAGTAAAAACATATATAACATATAT
HiC_scaffold_32:3500431-3501431	GGTCTGCCGGTGTACAGGTGGAAGGTCGGCCGCTCGAAGAAGGGCAGGGCCTTGGCCAGCGCCCGCAGCTCGATCAGGTACAGGAAGTAGAGGTTGCGGAGCCTCTTGGGCCCCTCGCCGGCCGTCAGCTCCGCGTCGAAGCGCTGCCTGAACTCCGAGACGTTGTGACCCCACTTCTTCTGGAGCCAGTTGTCTGGAGGTCAGAGAGGGTACACAGAGAGAGCGATTATGAGGATAGGAACCAGGAGAACACAACCACGCCACAGCTGATTTTAATTTGTACAAAATGAAGACACAGCATCAGTAGGAGCCACAGTCGTAAGCCAGGGAGAGAATATCTACAAAGCAGGCGCTGCACTAGTCCCTGCAGCTCAATAAGCTTATTGATCTGAGTGCACGGAAACTCCACATTTTTATCTACTCAGATCGTCTAAAGGAAAATAAACCTGAAACGCTAAAAGTGAGTGGGTCGTGCCTCAATCCTTCATTTTAACCTTTTTTTCCAAGCAAATTCAAACTCTCAAATCCAGTAAAAAAAAAGAAGGAGGATAAAGGCCTGGATGAATGAGTGAGGGTTTGTGCAGGTGTCTGTGTCTCACCCTCCAGGAGGTATCTGGCACTCAGGTGTATGTTGATGCTGGCGTGGAGGCCTGAGACGAGGCGGTAGAAAGCTCTCTTCTCGACACACTGACCTGAGAGACAAAGAGACACAGGAAAAAAAAAATGGACGACACTCCACAACGGCATTTTCTCTATTTCAGCCACCTTCAGCTAAAATGTTGGGCTCACCTTCAGGCCAGCTGTAGAAGGTCTTTGCTGTAAATAAAACCAATGCAGTTGTCAGACACAGGAAAAAAAATGGACAGTCTCAAAGAAGTGTATCAAGCAAACGCCTCTTACCTTCAGCCCCTGAGCTGCTGTGGAAGGAGTTGGGAACTGGGGGTCGTTTGATGGGGGGGGGGGGGGATGTGGGGGGGGGGGGGGGGGGGGGGGGGGGGGG
HiC_scaffold_32:5800098-5801098	TGTGTGGTGATGGTAATGTGTTTAGTGGGAGTGAGAATTCAGGTTTAGACAGTGGGCAAGAAGCCAGTGCATGAGTGCATCATTGTGTGGACTATGCAGTTCAGTGAAGGGGAGATTTGATATTTTTCTCCCTCTCAGTAGGGTCTTCCTTTAAGCCAGAGCTTTGCCCAGAGAACATTCACAAAGGAGTCTTCTGCTGCAGCTGGCAGAATACTGCTACGTGATCTAAAACCAATTTCGCTATTTGAATAAGCTAACACTTATTTCCTTATCTTCCCCTTGCAGTCCAAAAAAATCCAGGCTCAACTGAAAGAACTGCGGTACGGGAAAAAGGATTTAATTTTTAAGGTAAGCTCAAACTGAAGGGGCCGGGGTGTGTGTGTGTGTGTGTGTGTGGGGGGGGGGGGGGGGGGGGGGGGGGGGGGGGTTGGCTTTAGAGTAGCTCCAGACCAGGAGTAAACAGGTACTTTAGAAAACCTTGACAGGATGATCCCATCACACAAGGTACTCCAATTAAATCAGTCTCCAATTACAAAGTCCCTTCCAGCAAGGCAGCAGCCTGCAAAATCCATTGGCCAGCACTGAGTCCACATAGCGCTAAATCCTGTCCTCTGCCCCTCGTATTGGAAGGACTCAGTGTTCTTAGATCTGAGTGTTCACAGAATATTTATTGGCATCCGCTGATACATGGGCTGACCTTTCAGGCCTTGTTTGCAGTGCTGAAATGTCAGTCGACATTTCTGCCACAGTGACCTGTGATACCATTTCTTAAATGTATGCTTTGATCCCACAGATGAAGAAGAAAAGAACCCTGAATTTTTAGGCCTCTATTCCAATGCCTGAATATATTGTCCCTAAATGTCCTGCTCTCTGTTCTATTTCTAGACTTCGAATATTGGGTGCATTGACTATTTGAGTGGTGTCATTGCTTGGACATCATTGTCTCTAAATTGCATCAGTCACTCACCCGAAGCTACTTTATGGCACAATGTCACCAAAA
HiC_scaffold_32:6300326-6301326	TGCTTGTGCATTTCATCAATTTGTAGCCTCACAGGAAATTATGGAGTTTCACTTTTCTGTACTTTGAAGAGTTCACAATCGTGCAAACTTTCTTTTGTTTTTATCCTCAAGCAAACACAGGTGGCTCAGACTTGTTCTCTGTTGACAACAAAATGCAAACAATCAAAATGCAAACAATCTTTGTTTGTGTGTGTGTGTATTCCTCCTTTTTCCTCCCTTACTTATGCATCTTGTGTGTTTTTTTTTTGTTTGTTTGTTTGTTTTGTTTTGTTTTTTTTACAGTCTGGCTCTGGCCAACAACAGCACTCTGACGATCGGCACCATTGATGAGATTCAGAAACTCCACATTCGCACCGTTCCCCTCTATGAGTCTCCCAGGTCAGTCCCTTTGTCTAGTAGTGAATTTTCATTTTCACCCATTTCACGGCCGTCATCTGTACAAATACACTCTGTGTTCATCATGTTTACAGTGAATTTGCCTGTGTGCGCAGACTTGAGCTACTTTCTCCTGTTTGTTTTGTTATACATCTGCTGAATATTTTTTTCATCCTCTTTTTTGTGCTCAAACATTAACGCAACAGCTTTGTTAAATAAGTTATTAAAAGGTTCACTTTTAATGTTATTGAGTAAAAAAAAAAAAACAGAAGACAGTCTCTCAGGGCACTTTGTTTCCTTCAGGTTTTATATTCCTCACCCCTTTTTTTTCTCTCTCTCTCCCTCTTTTAACACCCCTCCAGGCGGATTTGTTACCAGGAGGTTTCTCAGTGCTTTGGGGTTCTATCCAGCAGGGTGGAGATTCAGGATGTGAGCGGCACCACATCTGCCGTGCGCCCAAGTGCCAGCACGCAGGTACTGAAGCTCTGTGTCGTGCTCAGATAATAAACACCCAAGGGCTTGTTGGTTTTGTGCTCTTATCTAACCAGGCACGCTGACTAAGAACATTATTTATAACATGAGACTGCAGAGCTTGTCAGGACAACAAATGCCTTGTCCTGTTAGT
HiC_scaffold_32:6400521-6401521	TCCTAGAAGTAATTTAAAATAAAATAAAGGAAAAACATTCACTGGTTCCAGTTTCTCAAAGTTTCGAATTGTTTTCTGCACTACATCGCTTCAAAATGAACAGCTTTGAACTTTCAGGGGTTATCTTGAGCTCTTGTAAATTGTTTCGGGGCATTTTAATTACTTCCAAACCTTTTTTTTTTTTTAGACTTAGCAAACAATTATTTAATTGCAAAAATAATCAACACGTCAATCTATAATGACAATAATCTTTAGTTTAGGCCCCGATTCTGATCCACTACCTGGCTATCGTTGGCTCTCTTCGCTCAGTCACGTACGTTCACACACGAGTGTATTTGTTTTCTTTTGTGTCACTCAGCCTCACTGGCCCAACCTACCTGTGTGTGTGAGTGTGTGTTTGTGAGTGTGCGTTCACGCTTCAGCTGAGTGCAGCCATCCATAAACCTCTTAGCACTCCTTCACTCTCTCCCTCCCGCTCTCCTGGACGACTCTTCTGACATTTTAATTCCTTGTTTCTTAATTGTGCCGCTCTTTCCCTTCCCTCCCAACCTTACTGCCCCCCCCCCCCCCCCCCCCCCCCCCCCACGTCCTCCACCTCCCCAACTTTGATCATTAACACATCGTTCCCTCAGGCCACCCCGTTTTTGTTTTGTAACACCTCAGCCCCTCCTCCTCTTCCGCCCCCCCTTCTTCCGTTCTTTCCATCATTAGCCGTTTCTTTTCCTCACCAAATCACACGCCCGCGTTCTCTGTCGTCCCCCATCTATCCCTTTTTCTCCGCTTCTCTTTGCATCCCCACCTTGTCATCCTTTACCCTGTCTGCCCTCCCTCCATCCACCTCCCCTTTTATCTCATCCAACCCTCCCTCCTCTCCCTCCATCAGTCGCCAGTTCAAATCACCACCGTGTCCACCAGCCTTCTCAATAAGGCAAATCCATCCTGAGGTGAGAGGGGCTTAGTCTTGAGCAGGCTAAACCAGCCGAATGCTGCCCTGAAGAGC
HiC_scaffold_32:7200076-7201076	TGCCATCTGATCATACATATAGAAAATACCAATTATGCTTAAAACAGCAGACAGACTGAATGAAGCCAGTAAAAGCAATGTGAAGTAAAACAAAGGACACAAGTTCCTCTTTATATGTGCCATACCATACTTCATGTAAATGATATGCTATCACAACTGAAACCTAAAGGCAGGGACTCAAACTCACGACTCAGACACAAATGGGTTCCAAAAAAAAAAAAAAGAAGACAAAAACACAAAACTCAAGGCCTTTGCTGAGCCCAATGGTTCGTTACATAAGCAAGCAATCAGGGATAGACAGACAAAACCAGAGGGGCTAGGCTGAAGGCGAGGTAAAAAAAAAAAACAGAACAGAGTTACACGGAGAATACAAAAAGCAGAACAGCAGGAAAAAGGCTGGACCGATTGTTGCAGAGAACGAAAGACGAAAGGCATCATAGGGGGAGGGAGCGCAGAGACGGAGTACACTGGGGAGGGGAGACACAGGTGCAACAGATCAGGGTCGGGGAAGACGATCGTAGGGGCGAGAAACACATGGGGGCAAGAAGTTGGAGATCTGAAACTATCACAGCTGAATAGAACAAAGAAAAGTGTGTTGCATGTCTTGAGAGAAAGGGTGAGGTGAGGAAAGTAAATGGAGGAGAGGGGAAATAGTGTAGCTATAGTCAAATAGGATAGATTGGAATAGGGTCACATATAGGCTTAGATTTTTATAAGATAATATCAAGGTGGGATTAGATAAGAGTAGGGACAGAATAGTCATGGATAAATAGGTTTTTGAAATGTACTCCAAAAAAAATGATGAGGGAGACACAGGATGTTCTGAGGCATAATGCCGATCCAATAGGCTCTACATCCAAGGGCTGCTTCATTATAAAGGGAAGATGTGAAAATTACACTGTTAAGGGTAAGTGGCAGGCCTTTTCATTTCAAAATATACTTCACTCGTGCAGATTTATCTAATATATCTAATATATCTAATATGGGCCCATCAGATGTG
HiC_scaffold_32:12300182-12301182	GTGAAACAGACAGACAGGAAAGCAGGGTCCAGTGTCATATCTGCAGTGTGTGTGTCTGCAGGTCCCGCGCGGCAATGGTTCGCTTATCCCCCTGCCACCGCACATATGTTTGGGACATGGAACAGTTGGACGTGGCCGAGGGCTAAAATGGGTCAGACTGACACAGATGGAGAAAAAACTCCCACTGGGTCACTGTCAGATAACTAACACCCACAGAAAAAAGTGATAGAATATGTGCATGTGTGTGTTTATGTGTAAGGGAGAGTTTAAGTCCAATTTTGACAGATTATAACAGTTTGCAAACTACATTTCTCTTGAAACAAGGCCAGAAAAAGAAAAAAAACACTATCACAACAAGTTTTAAATTCAAATTGGGTCATGCAGTTCTCAAGTAGACGAGAGCAAACCATGGACTCTAAAGAAAGCCAGTGGATGTCAAGAACTCCTATGACTGAATTGTGCCTCCTGCTTTTTGAACCTCTCTTCCCTCTGCAGCTCTCTTTGACTTTACTTCATATGTATAACAGTGAAAAATATGTGATCAATAACTTGAGTCACTGCTCAAATTTAACTTGCTTAACTTACCAGGCAAGTTAGACAGGAGACATTTGCAGACATTTGGGACAGATCGAAAGTTTTGGGTTTTTGCCCTAGGAATGTTGCATGTGACAACTTCTCTACAAGAGAAATCAATTGGATGTGCAGGAGAACCAAACATATTTCTGAACTGATGGAGAGGAACTAGCATTAAATGCACCTCCATGATGAAATGGAATCATCCAGATCAGTATATGGTATATTCCATCACAAAATGTAACAAAAAAGATAGAAGACTGAATTAATAAAGCATTAAACAAAGAAACATTACTTTATACTATCTACTGTCTATCATCTTAGACTTTCCAAAACAAGAACTGAAAAAATTAAATCTTTGTTAGTGCATGTCAGAAAGATACCGCTGGAAATTCTCCTTTGAGAGGGAAGGTTATCTTCAGACAAA
HiC_scaffold_32:12800046-12801046	CTAATTAGCTAAATTACTCACCTGACTCTGTTATTAAAGTACGACTGAACTGCTAGGGCTCCCCTCTAAAATAAAGATGCTCCAATTTCTACTTAGTTTATCATTTAGCATGTGCATTGTTCTGTCACCACAAATCGATGCAAAGTGCCTCTCCGTGTGCTCTGCTCTAGCTCTGAATTTATCCTCTTAATGACTGCAAATAAGATTAACAACACAAACATACTGCAGTATTTATTTTCACAACTTACAGTTAATAAGTCAACAAAAGGGGTTGCTGCTCGAACCCTGCTGTGTTTTTGCATGCAGGCACTTTTACAGTGAAACATGCCATTGGGGTTTGAATTTGAATGTTAATGACACTTTGAAAAAGTTGCTCTACTTTGAAGGTAGTGTAAAATCAAGATCCTCTTGTTGTTTTATGCATGATGGAAAATGCTTAAACCTTCAATGAGAGATTCTTGCAAAAATGCTTTATATGGGGCATTACTGATCTGATGAATTGTTCCAGACTTACATTTTTTTTCACTGATGCTGTTATAGATTCACACAAACACACACACAGACACACAGACTGAGTGGTATTGCTTCAGGGTTAGTATAAACATGTCAGGATAAACAGGAAGAAAAGACCTTGAATCTATTAGGCTAAGGAAGCCTTCTGCATATACACATACAGTAGAGACACCTGATTTCACAAGTAGCAAGACTGGATTAAAACCCGTGATGAATGTTAAATATTATTTTATATCTGTCACGGCATGAAAACCTCAGACGGTGTGTAAAAACTGCTTTTGCTTTTCCAGGCATCTTCATAACAACAGAATTAAGGAGATAGGGGACAACTGTTTTGCTGGACTCTTGAACCTGGAGACACTGTAAGTGGACAATCATAGAGTGTGCATCAGTTTAAGTGTGTTTGTGCTTGTGTTTGTGTGTGCTAACAGCTCTCATCCCCCCACCCCCCCACCTCTGCTCCAGTCCTCCAGACATCATTGTGTCC
HiC_scaffold_32:14300717-14301717	TTTATTCATATAATTTGACAACATGTAAAACACATCTAGTAATAAACACTGTAAATTAACACCTTCACCAAGTTCACAACTCTTTGAGAACATAAAGACGCACAATCGAAATACTGCATGTTGCAACTAAGTACAACACAAAGGACACATAAAAAAAACTGTTCCACATGCTTGTACTAAAGAAATAGGCTACAGATAGATATTTAGCCCAGTGTCTGCAGTTATATTGGAGGCATTAGTCAAATCAGTCATTAGCACAAATTCGAACCAAATTTCCAAAAAACTGGCCAAAGAAAATGCAAATGAATGACCCATTTCAGTCTACTACTGTAGTGTAAATATTAGGACTTGGTTCATCAAAAATAAATAGCAATTGGCAGTAATTCTCCAGAAGAGACCGGTTCATCGAAATGATGGATTTCACCAGTCAAACCTCAAATGAATGAAAACATGTTGAAAATGTGATGGAAATATGATAGTTACATTTGTTTCATGTATTAATTAGAGTCTCCTCATTGCTCCGTACAGATTCTGTTCTTTTTGTGTGCTGCAGTTTTTGACTGGATTGCAAGAGCAAGGTCAGGCTTAAAGACATGAATGGATGTGACTGACTGATTGAATGATGAGGTTACACCATTGGTCAGCCTTCTGAGTGTTGGAATTTCTGCACTGGCCATTGCTCTTCTAACCATCTCTTTGAGTGATTATTTTAAAAGTAAATATAGATGAAATCACAGCACAGCCAATTTATTTAACTTCAGTGTGTGGTGATTTTGTTTGATGACGTCACAGCTATTAAATCAGGATTTTAGCAGTGCAGAGCAGCAGCTTGGAAATAGCTTGGAAGTGACAGCTGGTTAAAATGTCGTCTTAACCGGCTGCGTTTCAGTCAAATTTAATACTTGTTCTTTTGTCTGACAACAGACACAGGAAAATTTGGCTGTATTAGATTACTGTATATGTGAGTATAGGAGGGAAGCAAACAGATAAAGGCTTGAAA
HiC_scaffold_32:15800514-15801514	GGAGTCCTCTTTGCCACGGGTGGGCTTGTTTCAGAGATGAGGAGGGAATGACCTCCTCTCCACCTCTGCCATGAGGCTAAATGTAAACACAAGTCATGAAACAATATAGATTGTCTGATTTCTATACATTTTCTTAAATGCTTGCTTGCGTTTGCATGTCAAAGAGCCCTTTAAAAGACTGACAATTGACAAGTTTTTCTATTTTCCAATGGTTTAGCCCTTGAAACATAAAATGGATCTTTTCTCGGTGAGGTATAGCTTTTTACGGCATTGATAAGTTCATATATAGGTATACATTTTGTTATACTTTTGTACTTGGCTCATAAGATTACTGCCTGTGTATAGTATTTTCCATCTGGGTAGCAACTCTCCCATTCAGTCTTCTTCGGTAAGGAGGCAAACTCACATGAATGGTAGTATTTTGCCAACAGATTCTTTTATAGCAGCATGGTTTGTAACTCCAAACTGAAACATCAGACTTGTTGGTGTCATAAGTTCATATTGCCATACAGAGTAAATCAATAAATCTTAAAAAGAAAAAAAAATGAAATGACGAACTTATGTCGGTCAGGAGGTGAATCGTCACTGCAGATCGTCTCATTTTTACGAGGTGATGTGCATTATATGGTGGAAAAGACGGAGCCTGACCGAAACCCAGGCGCGTCTGAAAACTACACAACAACAACAAGCGTGCAACGTCTCGTGAATGCTCACCTGTATCTCAGTTACTATCCAGTCGCTCGAGTATCGCAGTTTCCTCCGCGAGTAGGAGAATGGATCGGATTATTCCCTTGTGAGACGTTCACGGCTGCTGCTGCTGCTGCTGCTGCTGCTGCTGCTTTGATGGGCGGTGTTCCTGAGGCACAAGGGAGCCGTGTGGCTGCCGTGCGGCCCAGGGAGCCTTATATAGAGAAGGAGACCCCTCAGGACCAGGGGGAAAAAATGACTCTCTCTCCTCCACCCCCCCCCACCCCCGCCCTCAAGTGGGCTCTGTTGGCAA
HiC_scaffold_32:16000476-16001476	AAAGTTATGTTTCTTTCTTCCATACTTTGCTTATTTTCCGGTAACTTATTGAATAATCTTACTTCTTCGGGACCCCGTAATGATTAAAGACCACGTGGAGAGAAAATCCCTTCTTGGTTGAACTGGTCACAACTGGCAGATGTTGGCAGCCTGTGATGAAAGTAGGCATCACTTCATACCATTTTTAGAGTGACAAGAAAATGCATGCTTACTAGCATACAATTGTATACTAAATACTTATTATCAACTTTAATCAAAACAATCCATCATGGTGATAAAAACTTTCATTAAAAAACAAATTTACCTATCTGCATATTTGGGTATTTAAGTGCATGGAAACTGGCGGAATAAAGAGAATATATCCTAAAATTTTTGATTTTTTTTTTCACATTTTCCTCCCAGGGTATTTAAATTTGGTGCATTTAATTTGAAGATTGATTTTGAGTCCTTATTTTGAAAAAGCTTAAGATGTTTTAAGGATGCAACAACTATCTTTAATCTCTATATTTAAAATCTAATATATTTCATTTGGATTCATTCTTTTTTTGTTATGTTCTCAATAAAATTTTATATAATAACCTGAGTATTTCATCAAGAACCCAACATTCACTCAAACATCTGATTTTCAAAGAGAACACCAAGGAAAAGACTCAATTAAGAGTTATCCAAGTTTATTAATATTATTTTTTAAAACTAATATAAATCCCACAGAATATGATCCTGGTGCCTTTAAGTCAATGAATGCATGGATACCTGCTTTAAGTACTGCATTTCAACACTCTATTCAAAATATCTTTTTCTTTTTTTTTGTGTTCATCAGAGTGGAAATACATGGCCTCAGCACACTGTCATATTCACTACTATTCTCCTACCTTTTTCTCTCTTGTGCAAGTCTATGCAAGTGAGTTAGTCAACAGTATTAGTGTTTTTCTTTTTGCAGCAGCCAAAATGGATGCTGTTGCTCAACTACAGAGAGACGGGGGGGGGGGGGGGGGGGGGG
HiC_scaffold_32:21800304-21801304	CAAAAACACCTGATGGTCTCCTTTAAGCCCTGATTAACCAGCCACAGCTCTCCGTCTTCATTCAGCTTATGGAAGTCTGGAGCAGCGGATCTGACCGACACACAACACAAAGGAACGTGGACAACACAATAACAAAAAAACTGTGGGATAGCTGGATTGGGGGGGGGGGGGGGGGTAAAAAAGATGATGTGAACCAGAATTTGCCTACTAGAAAATGAGATGTCTGCATGTTGATGTGCATATGCTTCTCTCTAACTTTTGGTGACTCTTTATTTATTTGGTTTATTTGGTGTGTACTGTACATTGTCTAACGTACACTTATATATTTTGTATTTAGTACTTGTGTCACCGAGTGAGTGAATTTGTTCCTACACTTATTAAGATCTGTTTATTGAACTCTGATGTGAGTGTGTGGACATAGAAGGTCACAAGCAACAAAAGGAGGAACATGGAGAAATGGAGGGATGTACAGCAAAGCACCTTTGGGAAGCTCTAGGAAGTTAAAAAGCAAACAAGTCTGCTTTATTAACTTAAAATTTTGTTGCTTAGAAATAGACATGGATAACGTTGGTCTAATTACTGCAGTGTAATATACACATACAGGTACATAAGAATTTGCAAAGTGACACAACTTCTGTAAAGTTGCCTCTGTACACCACCACAATGGATTTGAAACAAAGATAAAATGTGATTGAAGTGTAGACTTTCAGCTTTATTTTAAGGTGTATCACAAAAACTGCCATTTAGGAATAACAGCCATATTTATACATAAACATACATATACAAATTTCAAAGGTTCAGAAGTAATTGGACAACTGACTACTGATCAGTTTCATTGCGCGGTGGGACCTGTTCCCTTATTATTTCATGACAAAATGAAGCCCATGAAAGGTTATAACATGTTATAACATGGGCCTGTATTGCTGCCACTGAAACTGAGTCACTGGTGTTTACTGATGATGTGGCTGATGCTGATAGAGGCAGCAGCATGAATTCTGAA
HiC_scaffold_32:23300171-23301171	CAAACAGGATTTTGTGGTATACCTAGCAAAGCAATTTCCCTTCCCTTTAGCCAGAGTACAGTTAATTTTTCATAGCTGAGGCTGCTGCTGGTGGTTGCAGAGTGAATTTAACATCCATTTGCCAACAATATCCAGGGCCTGTCACTTTGGAGCAGGAGCTTTATTTCATGCACTGATACATGCTGCCATCTCCTCTAACTGACACACTCGCACTGATCCCTTGCAGAGCCAGGGAACAGAATGGCTACCTATTAAATGTACATGGGCCTGCCTCTCCGAATAGAAAATGCTGAGATGTGAAAAGTTGAGCCACAGCTACAGTAATTGAATGCCTTTGTACATATGAATGCAATTTTGCAGGCGAAAGTGGCATAAAGAGATTGAGATGATAAGATTTGATTTGCATGTAAATTGTTTTCTTTTTTGGCTTCTGTTGAATGCCTAAGCCTCGCCTAGATTGGCACACCACACAATGTGTGTGTGAGGGATTTGATGAAATACTGTTTTCTTTTGTTGTTGTTGTTGTTTTTTAATGTGTGTCTTGTTGATTGCAAGTGCATCTCTTCCATTTCTATTTGTATGTTGCTGAGGTCGCTGATTTAAACAGAGTCACAGTTTTAGGGAAAGCTTTACACTAGTATAGCTGATCTGATTTGTACCTCAACATTTCAACTGAAAAATAAATATACAAGTAACCTTCATTATAAAAAAAAATCTTTTTAGTTTAAGCAAGGGATTTCTACATGTATCACAGATGCAACTTAAAGGAAAGCTGTAATACGCTAGATCTGGTCTTACACCATAGAAACTCATGTAATTAATAATGAGGATGAGTGGCTTCCTCTTACGACTGGGAATGGGACATTCTGGATATGAAGGCCAGTTGTATCATGGCTTTCCAGCTGGCTTTGGGTCTTCAGACCCACTTGATTGACCACGGTCCAGTTGAACAGACCACAGCCCTGGATGTCAACCTCTTCCCTCAATCTGGACAGATTCT
HiC_scaffold_32:27900076-27901076	GGCTGTGCTATTGAGCTAGAACAGACTGATGCGTTTGCATGTGTGTATGTCTGCATCAAATATATGAACAGTAATGACAATATTTTAATTAGTAATTAGAATTAGTAAAATATCGAAGTTGTTAATTGAAATCCTCTGTCTATTAAAAAGTAATCTTCAAATAATCACTTACATATGTACAGGCATTCTGCAGATCATGCCTCTGTATGCCAGCCTGTGTGTGTGTCTTCTGAGGCTGTTGTGCTTGTGTGGGTTTCTGTGAGCATATTTTGTGTTTGTTTCTATGTGCATCTGTGTGTATAATTCTGCCTGTTGTGACGTACGTGTGTTGTCTGCGAGATGCGTCAGTAACTGGGGCAGAACTGATTGTTGCTGATGGCTGTAGGCAAGCGCAGACCTACATTCTGCTCTGCCATACAGAGGAAGAGGAGGAGGAGGAGGTGCAGGGAGCAGGAGGGTATTAAAATTGGGGTCTCTCCTGTACTCCTCTCCCTCCTGTATATCCCCCTTTCTATGATATCCTCCCACACCCCTTTTCTTGAGCTGTCCAATCTTTGTTCCCTATTCTCTCCTCTGCCCTCCCTGCATCTCTTGATTTTTTTGTATGCTGTGACTCTTGACAGGCAAAAGGACTTACTCAGCACACAGAGGGGAAATGACTCTGGAAATGAGAGAGAGAAAACTGTTACTGCATGAAGAAAGAAGAAAGGTGAAAGCATATGAGATGACATAAAATGAGTTACATCAATGCAGGGGTAATATCTCACTGGTCTCAGGATAGGCTGTATAGATTGTTTTCCAATATCCCAGGATTATGGGGAGAGATGTGCATGTAACAGTTCTCTGGGTGAAGATTCATTAACAATGTGACAACAAGACACACTAACCTAAGACTTTAGATTAAGAAAGGCTTTTTTGTTTGTTTTTATTCTGTTAATTTTTTGCTCTCATCTTTTGTGAAACCAAAGTCATGATGATTTAGTAATCAGTCACAGTCACA
HiC_scaffold_5:1100195-1101195	TCTCAGAGCTTTAACAGACAGAGGCCTGACGTGTCTGAAGCTCATTTCATCAGATGAGAGATTTCGTTGCCTTAACTGTGACTCAGAATTAAAGATGGAGGCTGAGCTGAACATTTTTTTCCTGCTCGGATGCTGTTGGTTGCTGTTTTAATGAATTTATCTTCTAGGTTTTGTTCGTGAACGCAGCATAAGTAAAGATCTGAGTCGTAATCACAACTCAGAAAGTGACGGTCCAGAAAGCCCTGATCCGGTTTACCGGATAGAACAGCTGGCTCAGTCCTGAATGAAAGTTGGAGGACGGGCACCGGTACCACAGAACAAGCTGCTTCTCCTCTGCGAAGCTCCGGGGGAGCAGGGTTCGGTGACACCGGAAGGTGTAAAAGCCTCTGGGTTCTCAGTTCCGTTGGAGTCAGATATGTCCAGACGGTTAGAAACCGAACACCTCTGCAAACCCGCAGGTCAGAGGTCACCAAAGTGTGTCTGGATTGTTACTTCCATCGCGGTGGATGGATTTCGGTCCGAAATTTTCTCCTCTGTGACTGAACCTTTAGTCTGGTTCCTCATCAGCAGCTCCTAGTTTTCACTGGTCTAATGTTTAAAGCACATTTTAAGATTTAAATCGAGAGCTACTCAACAACCACAGGACAATAATCACTGTAAATTTTTTGCCTTTAAATAGCTTGATAACTTGACATATTTTGTTACTTTTTGAAGATGTGAAAAAATTTCGCCATCATGTCGTTTTTAGTTTTTCTTTTTTGTTGAACGTGAGAGTTTCTAGGTTGTAAAGGATGTGATGTTTTTTATTGCCAAAAAAAAAGAGAAAAAAAAAAAAAGCATTTGTCAGTGTTTTGACACTTTCTTCTTATGCACTAGCACTTTGAGCAGGATTTTACCCGGAGTTTGTATAAGAGAGACTTTTTTCATGTTGTATAGTTTTGAATTTTTCAGCTTCTTGCTTGTAAAAGCGTATTCTGTCTTTACCTGGTTGGTTCGGAGC
HiC_scaffold_5:7800108-7801108	AGGCAATAATAACATAAGCATGAACGGCGTATGCGTGAGAGAGCCTGTCACATCTGGATCAACAAGAGTTACAAAAAAATAACAGGGGACAAGGCAGAAAACTGTATTTTATTGTAACATCATTACAGTTCAGTACAGTAAATTCAGCATTAACTAATATTCAGACAGTATAGTATGGCACAGAAACGACACTGTGAGGGAAAATATAATAAAATAAATATGAACTTGCAGTGAACATACAGATGAAGACTGTGTGATAGAGTAAGAAACTCCAGTACAAGCGAGTGAGAAAACTTTGAGAGATTTCATTTGTCACCTGCTTTTTTCAAGATGAACTTTAACGGTCAACATTGAAGCCAATGTGACAAACAAACCTTAAAATTTCTCAGAAAAATACACAGTTCAAAACTTTTACACATCCATGACAACCTAGCAAACATCATCTAGTTAAAAACTCCAGGGGTAGTGTGTAACTGGACCATAACTGGCAGGTCAACCTAGCTACGTGTAACCTACTAGTGCTACTGCTCATAATAGCTTAATTCCTTATTGATCCCTGGGGGCCAATTCAACTCTCTGGTGAGGTTGGGGGTCAGAGGTCTACACCAAAGCAACAGACTAGGAGTTGGTTGAGATTCAGAGGCTTGATCTAGGACACCGAAGCAGTGTTGATGTCTACAGACACAGGAATATAAAGGATTTTCCTAATGAATATGGCACCTTGCACCCTCATAAAGGTAACGTATTTGGACAGTGACATAATTTTGTCTCTGTATTCCATCACAATTGATTTGACACATAGTTATCTAGATGTAATTGAAGTGTAGACTTCCAGTTTTAATTCAAGAGGTTTAAAAAATATATTTGCATAACCAGTTTAGGATTTACATTTTATACAATCAGTTATTTTCAGCTGCTCATAGTAATTGGACAAACTAACAATTAAAAAATATAAGGATAATTTTAATACTTAGACAAAAAACCTTTGCAGGGAATGACC
HiC_scaffold_5:8300587-8301587	ATTCATTCATTCATTACTCAACAGCACCACAAACTAGAGTCTCCAAAATACCTGGAAGGTTGAATCAAAACCAAACAAAGACAGGTAGTATGTATTACAGGACTGCTTGTTCATTTCATTATTGTATTTATATTGAATGATCAGTCATTTAAAAAAAAACAAAAAAAAACAAGACATGTTTACCATGTTCCATAGTCATGTTCAGATATCTTTGCATTTTAGAGGAGAAGAGTTTATGGCAAGGGACGGATGTTGCAACCAATGTCTACTATAGTTGTACACAAACAAGGTTGACTGTAACCAAGTAGTTGCAGCCTAAGTTACTGTTTTTATATATTACATATATATTATATAGGTGAGAAAGTGTCAGATTAGACCTACATCAAACTCAGAATGAGAGCAAGTAGAAGGCCAGTGGGGTGAGCTGTTTCAAGAGGGCCCAACAAAAAGGGACACCACCATTTCTGAACAGGGTCACGAAGGGTTGTAAAATCTGTGTTGACCTAATTACAACAATTGCAAATTACAGCCTTGATGGGAAATATGCACCAGTCTTACTACATTTATTTTTAGGTACCTTAAGATATTTAACCTTTTTTTTTTTACTCTGCTAAAGGTTTCACAAGATTTCTCACTGTTTGATTGTGATGCACCAGACAGTGACAGAGAGAAAATACTGAATTGGAGCTTTATAATGAGAATGTTGAAGTGAATCATTCAAGTACACCATTTTGATTCTGCTATAGTTAAGTTTTTGACACCGATGCTGCTTGCTGACACTGTTGAGCACAATAAATAGGGTTTTTTTTTCCCGGTCCAAATTTGATCTTGTATTTTGTACTGCATTATCACACAGGGAAATATAAAAAAGCAAAGGCCTTCAACCGTGCCCATGCCCTTGGGTCATTCCTGCTACCAAACGTTGCATTTTTTTTTTTATTATTATTATTTTGAAGGATCGAAGCAGAAGTCGTGCGTTTCACCCTGGTTCGCTTGACTC
HiC_scaffold_5:9800023-9801023	AGCTTTATACACACAACACCCAGGTGCCAAATTAAATCATTAAATGTATTGTAGAATAAGAAAGTGGCATCTATAAAAAGGCATTTTATATACAGTACATAGTTTTAAAGGAAATATTTGAGTTAAAAATAAAGGTAGCCTTAAATTAGCCTAATCTTCTCAAGGAGAGCATTTTAGAGTTTAGGAACTCTGATAGTAAAAGCCCCTAACACTTTTAGCTTTTAGCACAAACTTTGAAATGTCAAGAACAAGGGATGGACTAGGATTAAAAATGGCCCTGGACTTTGAGATAGACCAGCTCAATACAACTTGTGCACAGATACTGCATAGCCGCTGGCACAGTTCCCACGATACCCTAAAGCTGCACTGATTGAATTTCCTGATGTAAAATAGTGTGAAAATAACATCAGTGCCTTGGGCTTCATTTATGATTCCCCCATCTCTTCCAAAGGCCCCTTAGCAGAATGTGTTACCACTACCAACAGCTCTTTATTTCTAGATAAAAATCTTGTTTGTTTGTTTGTTTGATTTTGTTTTCTTTCTCCAAAATTACCACATTTTTAAAAGGAACAGAGCAGCTTTGACGGATGTTTGATACAATTTTCCCCATCCAAAACTTCTGTTTTCCGCTGGAAGATGGCAGAGTTCATTGCAGTTTTAAGAGATTTTTTTTTTTAAGTTTCCCTTTAAAATTACATTGAATGTGATAAGCCCCAATTATACTGTACAAATTGTTACATTAGAGTACATATTTAAAAAGTACACAATAAAAGTACAGACCAGTTAAGATGGTATAGAGCAGTTAAGGTGGTCTGCTTATGGTTTAGTGAATATGCGTACTTCGTGGACTAAGTCCAGTGTTATTATGTCAATTTAATTGACCTTACAGTGCTAATATGGCTCTAGTTTCATCAGATAACTTTAATGAGTGCCTTATTACCTAAAAACACAGGGTTTCTCCACTCGTACCCGAGGTATTCAATAAAACCTCACAGTGTGC
HiC_scaffold_5:10900161-10901161	CACACACGTACACACACACACACACCCAAACACATATTCAAAGAAATAGAAGAGTTCACGTGCACCGGCTCGTATGCGTTTACCAGCAGGCCTCCTGGACACTGATCGTTTGAGTCATTTTTGGCCTGGCATTTATTTGTTGAAGTTAAAACAGTGTTCAGCATTCAGTGGAGCCCAGCCGCTGAGTTCCGTATGGGTGCTTGCCAGTTCTTTTGGACAGTGCATAATGGCTTTATCACTTCTGTTGAGTGTTGTAATTGGGGGTGTAAAAGCATTACAAATCGTTGTTGGGTTTTATTCTGCTGACAGAAGGATGTGTTTGCAATTACAGTGTGGAATTAGTTCCTTTTCAGTGCAATCACTCCATCTGTCACAGCTGATGTATATTTCAATATGAATTTCTTGTATCAGAGAATGATTTGCCCTTGAGAAAAAACTTAATCCCACTTCACCTCACCTCAAATGAGTTTAATCAGTGATGGGTTGGTAGCCAACTCTGAGATTGAGACCCCCCCCCCCCCCCCCAAGGGGATCCTATTTTGAAGTTTAACAAAATTATAAAGAAAACATATTTGAAAAATACACATGATCTTTTTTTTTTTTACCTGACCTTTCTCTATCTTTTTAAAAATTTGTTTCTTGTGAAATGGTACTTGAAATGTTGCTTGTGAGACTCTACAAATCCTTCAATCGAATTAATCCAAAAGAAGAAAAAAAAAAAAACACTCACACTTGAATTCTTCAGAACTGATGCAAGGGTATTACCTGCGAGGAGAGGTCACAAGGCAGAATGTTTGGGAACCACTCGTCTAGACAGATAGTCTTCAGTGTCCCCAGAGTCTGTTCTGAATTTGGCAAAATTACATTTTCATTTTTCATTCCCCCTCTATAAGATGAAAATGATTCTGAAACCCTGCTTTCATATCAGGCATTCAGAGGCAATATTCCAAACAAGTTTCCCAAAGAATGCTATCGCTTTTGTTGAGATCTCTCTTTTATG
HiC_scaffold_5:18100012-18101012	AACAAACAAGATATCTATCAGTCTGTCATATAGTGGCAACTTTACAAAAGTCAATGTAAAGTCAAGATATTTCAGAAACTTTTTACACAAAAGAGGTGTTCCACCACTGATCTAAAGTGGCACTTACTGACTTAGTCTTCTGGTTCCATTCCATACCATTAACCTGCTTTCCACAAAGCTCATCATCCTGCAGTATATCTACTCTGGTTCTTCACACGCTCTTCCCCAGACCGCCGCTTCAACTACAGTGTTAGTTAACGCCTCCGGCCTCTTCAGTGTTCTACTGTTCATGGGGAATTGTTTCCTCATGTTGTAGTTCAAGTTAATCGTTATCTTGCTTTCCTATATCCCAGGACCATTACCCGCCTGCCCGCTTGCCTGCTCACCATTCCACTACCACCTGCTACCTCCGGCCTGTCCATGCCATTCTTCCTCATTCATTGCCGCTGCCCAGCCGGTCCTGCCATTCCTCATGGCCCTTCTTTCCTCTGCCTCAGCCAGCTACCTCCCACTACCCTTTCAATAAATTCTCTTTATTCCTTTATTCCAAAGTCTGTGTCTGTTTGGGTTCACAAACGACAACAGAATATCTGGCCAAACATGGGACCAGCAGACTCAGACCATCTCCCTTAGGCCACAGATAACTTCCAACATGGTGGACACTTGTTTTCGAGCAAAAGCCATACACCTACTCCATAGATAAGTCCAGAATAGTTTACTTTATGGGGTTGCTTACTGGGAAACTAAATGCTGGGGAGCTGCAGTCTTGGATAGACAGCCCAACATGATTTCTCCTTCTGCTAAATTAGTTATAGAAATGGAGAAAGTTTTTGATATCCCGTCAGGGGCAGAGATGCAAGCAAACATGTTTTGTTGCTTTATCAGTGTCCCCACATTGTAGCTGAGTATTCTGTTGAGTCCAGAACTTTAGCAGTGGAGTCTGGATTGAATGATGAGGCATCCCAGGGAGTTTTGGTTAGAATAGGCTTGGCGACTCATT
HiC_scaffold_5:23700156-23701156	AGCATTGTACAGATTTTAAGATGATGCTTTTTCTTCGGTCAAAATAGCACAGACAGACTGTTTTTCTCCCTTCTCTCTAAGTGGTTAGGTAATAATTAGCCAGAGTGACACAGACATGGATACACACATACAGCATGAAAGCATGTGTTGGCTTTTAAAAACGCAAAAATTACTTAAGCAAGTTCTATAATATGTCCCATATGTTATTATATGAGTGAGAAAGAAAAAAGAGGATATGAAGAGAGAGCTATATTGTGTATTTGTACGTGGCTTAGTGAATGATTCAGTGTCCTTGTGTTTGAAAGAGGAGGCGATAAATTCATTTATTTCAGCCATCAGTGACGACTGGCTGGTGGGAGGGGAATTAAAAACTACTGCATCAGGTAAAAAATGAGTGTGCCTCTTTGTGTGCAAGTTGCGTGTGAATGAGGTTCATATTTTTCTGTGTATGTCAGTCTGTTTGTGTGTGCATGTCCCAGAAAAATTAAAACCCCCTCCACGCGCCAGCCTCCCAAAAAGATTAAAAATGAGCAGAAGCAATTAGTATTTTGGGTAACAAAACAATAATTTAACAGCAAGCATCAGACACAAATGCAAACATAAATCTCTCCTGCTTAAGAGAATATTACATGGGGTGTAATCATTCAGGGAGAGCTAAAAAAAACTTTACATAAAAAACAATTATGCAAAGGTAATAAGTACATTTCCCAGGCTTTCCTTCACTTGTACCACTTTATCATTTTGAGATGCAATACATGTGTTTGTTGATTTCACTTTTTTTTTTTTTAATGCATGATCTGAATATTTTTTTTGGATATGTCCTACAACTAGTGATGATCAAAAATTTCTACTATTGCGCTTTTTTTTTTTTTTTTTTTTTTTTTTTTTTTACTGTCTGGGTTAACAAACAGGATCAAGATAGTTGTATGAAATCAAGATTGTGCATTTTTTGGAGCAAATGCAGATTTTTTTAAATTCTTACATATGTGACTTTCATTTG
HiC_scaffold_5:26300023-26301023	CATTTCACACACTATGTCCATGTGTATGTGTAGGTGTATGTGTGGAGGGTGGCTACTTAAATTTGTGTTTGGTGAAATAATTTTTTAATGTGCACACAACATCTCAACCTTTGACTGAAAAATCACATATATATGCAGCATCGATGCACACTCTCCTGCTCACATTCCTGCCTTCCAAAGTTTCTCTGTTTAGGGAAAAAGGAGGGAAAGCGGCATTGACCTCTGATTTGAGGAACAGGGAAGGGAGAAAACCATGAGGAGAGAGATGAGATGATCTGGTCTCTAATGAAGCTAATAAGTAGACCTTGAGTAAAGTTTTAAAAGATTTTTTTTCCAAAATGTATTTTGTTCAGCTTACAGTAGAAATGTTGTTTCATTGTTTGGGCCTTTTAGATACTGTGTGACTGACTGTTGATTTAATTCTGTAATCATTTTTTTTCGGTTTACCCTTTTATCGCCGCAGAACACTTCGCTCCCAGAATTCAGGTTTACTTGTGGTTCTATATAGATAAACACCTTTTTTGATACAACCACACATATATAACACAAAGCTATAAAATCAGTGGTCTCACATAGGCAGACTGTCACACTGAGTCAGAGTAGCCTACCAGACAACACAAGAGCCAAAGTATGAACATCACATTAGCTTTCCTTCTAAAATCTCCTTATCCTTATCTAACCTATAAACATGAACATGTCTCAAAATGCACCTTAGCTTGTTCAATCAAACATAAAAATAAATAAATCTTAATGTACATCAAGCATGAGCATTTCAGCTTAAACTTGAACATTTACGGATGCTTATGCTCCAGTGAAAAGAAAGAAAACAGAGGCAGATGAAAACATCAGATCAGTGGGGGGTGACAGGGAGACTGTAACATTCCTCAAATGCATACATAGAACAAACAGAAATTACATATTTCCATCACATTTTCTATGTAGATTTTTTACACTTTTAATGATACCATCTTGAGAATGTGTGCCACTAGCTGTTTCTCTC
HiC_scaffold_6:901646-902646	TACGAAAAAGGAAATTATTTTTCATAACTTAATGTCTTAATTAGTGACTATTGAATGATACAGGGTTGTATGTTTTTTTAGAGCCCAGCTGAAATGATAAGCCGATTAATCGATCACCAGAACGATATCGATCGATCAGCTGGTTCAGTAATTTTGACATTTCTCAAATGTACGGATTTTATGTTTTTTCTTTTTCATACATCATCGAAAACTGAATATCTTTGGGTTTCGGACTGATGGTGGGTCAAAACCAGACATCTGAAACATGACAGGCAATTTTCTCCATTTCTAGACGTTTTATAGAAAAAACAACTACTGGAGAAAATATTCTGCAGGCTCTTCAATGATAAAAAATAATCCTTAGTTGCAGCACAGATTGGACACTGATATTAATACTCATTTGACAGATAACAGATAAACAGATAAAGGCTCCAAACTAAATGCATTTTTTTAACTTAGTGGTAGAGGTGGATGCCAATGAACACCCACGCCCAAAACACGATGTAATTTTCTTTTTTATCAAACTTGTTTTTTCTTTCACTCACCTCCAAGGAATGCGCCCCCGAAGTCTGGACTGAGATCTGTTAATGCCGCGTTACAGACGCCGTCCCGGCCGCGTAATCACCACCTTGCCCCGGGGAGACCGCAGTGGCAGCTCCTGCGGGCTACCGGTTGCTCTCGGCTGATCTGTAATGGGGCTGTTTTCTGGGAAAGAGAAGAGGTAATTCTCGTGAGTCGTCATTTGAAACACAGAGCGCGTTTCAGGGGGTGACTCATGCCAATTTGGAAATCGCAAAAATACCAAATCAGTAACTTTATGACAACAATATACAGCCCTACAAAGCTGGACGCGGATGCCAGCGGTTAGAGGTTATCGGGCAGGATGTAGACCCGACACGCTCCGTTCTCGCCTGTAAGGGGAGCGCAGCGCACCAAACTCCATCCATAGATTTCTGAATTTTAAACTCCCTCGCTTCTCAGCATACATTCGAACGAGACG
HiC_scaffold_6:1000406-1001406	CCGTTTATTTCACACAACTTACTGAACTAAGTTACTTACTAACTAAAAACTAAGCATACTAAAGAGGGGAAAAGGACAAATAATTCATCAAAACCGGAAGAACGTTACTTTGAGTGAACAAATTCCAGTTGGTCATAAAAACATCTCACTATAAAACACATAGTAAAATCTAAATATATACATTTAAAAGGCAGTTAAATCTTGGGTAAAAAAGAACATATACTATGTTTATTTCTACATAAGTTTGGTGTATGAATCTTAATTTCTAGGGTGAATCTGATTGTCTACAGCTCTTTTTTGCAAATTCTAAATCCTCAAAATCCTAAAATAACTAAAAAGAATTACTTTTTACTAGTCTTTCCAGACCTGCAGCGGTAACACGTTATATGCATACAAGCACATAACACAAGGGATTATTGTGAGGTAAAGATGTCAAAGAAACATTGTTCAGAGAGAAGGCACATTCCTCCGGTTGTAGGTTTGACAAAAGACAAAGTTGGCTTAAAGCCAAACAGTAAGGCTGTCTTAACACACACACACACACACACACACACACACACACACACACACACACATACATACATACCCATCATCATGGCACGGCGATTGACCCAGGAGGCCAGGAAAGAGGACTCTCCCATCAAAGGGATTCCTTTCTCCTGCAACAGCAAAAGGACAAAATAAATCCCCACGTGCAGCTGACTCAGACACAAGTTAGAGCCTAAAGCTTCCGACAGACCAGTTGAACTGTTAGCAGCGAGTCCTTCCAGAAGGCCCCCCCCCACACGCATGGCCACGATGCATGGACAGAGTAGTAATAACAACAACTGAAAATATTTCCTCTACAGTCTTTTTCATCACAACATCTGCTTAGGTGATAAAAGCGCATGTGCTCAGTTGTCGGGCTGGTGACAGCAACCTGCAAGGCAGTGGAATGGCAGACCGGAGTGTTGGTTTCCGGCCGGAATCCTTCGGTATCTGAGAAAGTCATTGCTTCTGT
HiC_scaffold_6:5300003-5301003	GTGTTGACATTCTAAACATAACAGCACCTAAAATCAATGTGGTATCATCACGGTCCTGTTTTCTTAAATGGTGATGATCATGACCTTAAATCTTCCCTAAGGTTTGGCGAGAAATTCTCTGCACACTTGGTGTTTTTTCAAAGCTTTCACTCACATGACATGGACTTCCTTCTGTTGCTGGGGTTTAGTTTATGGCTTTGGTCATGTGGTAACAGTTTATCATGAGTAAGTGAAGTCTCACTTGGCACAGGTGATGCCAATAATATGAACAGCGTCCCCAGTGTGGGTGCCCGGAAACTGAGGCACTTAAGTGGGAATTCAACCACCATTAATTTGAATTAACCTGTAGTACACTAAGTATTTCCTGTAAGTCAAAATCTTGTATATGAAAAAGTTATATCAAGGATGGTCTGAGCAGACCCACACTGTCCCGAGAAAAGCTTCAGTTGGGGATGATAGGTGAAAAACCTGGTGTCAGTGCTTTGAGTCTACCAAGGCTGTGTCGTTGTGTCATCTAAATTTTACTTCACATGATAGTGACAACAGTGTCCAATTTGTTAAAAACATAACATTAAACAGAAAGATAAAAAGCATAGAACTTATAGGGGAAGATTAGTGCATATGTTTTATTATGCAATTCAGTTGTGTCTCTATGTTAAGTCATATGGTAAGTGCACAGTCACATCTTTTTTTACAATAGTCCTCTTGGCAGCATACATATTGACTCATCAAACATGTGCTTTTGCTGCTATGATGTGTCAAATGTCTTTGTTTACACTATGGGACAGTCTTGCTACTTTTACTTTAACTAAAGAATCCGAATACTTCTCCACCGCTGCCCTAAGCCCTACGCAAAACTCATCCTCGGGTGCCAGAATAATGCATTTACCATGACTGTTGTGTAAATATTTGAGGAAATACTAAAGAATAAGACATGTTTACAGTAACTTTTCACCAGAATTCCTCTTCTCTTCAGGTGCCAAAACATTGACAGGTTGGA
HiC_scaffold_6:5900017-5901017	CTGTCGCTCTTTTTCCACATTTTCCCTCCTCGGCCTGTTTTTCTCTTCCCCTGCCTTTGCCTTATTTATCCATCTGAGTCAGTGTATCTATGCCTGACCCCCCCCCTTTTTTTTCCCTCCCTTTCATCTCCGTCTTCCTCTCACTTCCTTTTCTGTCACTTACAAATATTCCATGTCTCATTGTGGCTGAGAGCGGGTATTTCGAACAGACGGGATCCTGTATTGATATTCAAATAATTCTCCTCCGGGAGATAAGGGAGGCCATTGTCTCTCATCCTTGATGTGTAAACTGTAATTCCCATTTTTTTTTCCCCTCCACATTTTGCATGCATGAAATAAAACCCCCGTCTGGCCGTCACGCAGAAGTGTTTTCTTATCCATCAGCAACTCTCACGCAGGTACCCTTGAGCAACTCATTTAATCCCAGATTTAATCTCCGGATTTGCACCGTGTCCAACACTGTGAGTTCGGCGGGCTTTTTTTTTTTTGAGGAGGGGGGGCCGGGCAGATTTGGAGGCAAGAACTTTTCCGTGGTCGGAGGGGAAGCGACGCAAGGACGCCCGGGAAGTCATTGCCTGCTTATCGGTCGCCTGCGCCAACTGTTGATCAGCCGCTTCTTTGCAGCCCCATGTTTTCAGCGCCTGATTTACGGACGCGACGGCTCATTGATTAATCGATTCAACATTTGCACCTTAATGGACGTGTCAACAGAACCTAAACATTAGAGGCGTCATGAAAGTCGACTTTGTGGTGGAACAGTTGTATTGGACTCCATGAGACTGCACCCACGTACCTAATAAAGTGGTCACTGGGTGTAGAGGGGTCTGACGTGTCTGTAATTTAATTTGTTTTTCTCCTACCACTCTTTAACCCCGCCCACATCACACCTGTGCCCCTGCTTCCTTTCAGAGGCGAAAAAAAACAAATCAAAAAAAATTTGCATGGCCTACGTAAATCCGACGGATTTCATAACTAATCCGTGGCGGCGCCTCCTTCTGCG
HiC_scaffold_6:8700619-8701619	GTGCAAAAGCATTGAAAGAATCGTGAAACCAATTCCTGGATACATAATGTGTGTTTAAAAAACCCGAATCAGGGCCGCGGGTTAGCGAGAGATAGTTTATCTCTGTAAAGTGGTCTATGGAGACTTAAGTGCTGAAGGAAGAGATTAGTGCAACCATGTCAGGTCAAGATGGGTAACTGAGACTGTCAAGCAGAGTGACTGCGCTTGTTCCATCTGTGCGCTTCAATGTAACTCAGATTGTGTTGAGCGTGCAACTGCCATGGCAAAGTAAACGTGTAACTGTCGTCTGGACAGCTGAGACTCGCTGCGTATCGATGCTCGCACAGCCATCCACTCCAGTATGTCTGCAGAGCCACGTGAAAGCCATGTTGCCGTTTTAGGAGAGGTTATCATTTTCCTCCAGTATGCTTCAAGCAAAAAGTCCTGTTTTTTCAGCCCCCTATTATCAAACATCTATATACTTTATTATCTGACACCTGCAGCTGCAAACTGCCTTTAAGAAAGTGAGCTGTTCAAGAAAATGAACATTTCTGACTTGGGGCCATTTTGGAGGTAATCACAGTCAGCATAAGCGGACCACTGACCCCTTTAGCTTAATCCAAAAGAGGTTAATGCATTAAAGATGGAATACTTCCAAGCACTAAAATATAAGGACATTCTATTGAAGATTTACTTTTACTTTGAACGCTAAGGTACACTGTTCTCTACACCTCAAGACTTGGTTATCTAAATTTTTAATAAAAAGTTGTTGCCACACTAAAATTCCACCAAGATCCTTTGAAAAGAACAGAGGCTTTGACTGCCCCCCTTATCATTAATCATGCATTCACACACACAAGTATGCTCAACTGACTGGTGTGTCAAAGGGAATTAATTATCAAAATTTTTAACGGAGAACTGTTACCATGATAAAAATTCTTTAACATTACACATACGCAGCACGGGCATAAAATGAACAATACAAGTGTCTTGCGGGCTGACAACACTCCTACATTTGCTG
HiC_scaffold_6:9000455-9001455	GAGCTTTTGTGAGAACTCTGCTTGCTGATTTCTACCTGTGCAGTTTGCTTTGCACTTAAATTTTATGAATAATTACAGGAGAGGAGCCAGATTTGACTTTTCTAAATGCAAATCAAGATGGGGGCCGTGAGGGGGGGGGTTGTGCTAAGTCACTCAAATGAGGAATGGGGAACAAAGAGCAACAGAGAGCAGAGGAGTCACCAATTTCATTAATTATGTTGGTTCCTGCAGTTGCCCTTTACAAAAGTCAGTGGTCTTAATTAAATTACCACGCACGCTCAGAGGAGGAAGCAGTAGGAAATAACCCTGTAAAAGAGAACCTTGCAAACATTCAGTCCCTTCTCTAATGAGAATGAGAGCCGTGGGGATGCTCAAAGATCTTTAAGTGTCATCTGAGACCTTCAACTAGTACTTCAGTATCTGGATTTAATAAAGAGAAAAGCAGAGTCTTTTGCAAACAGCGAAACTGCAGCACTGCAGCACTGCAACATGGGTACTATCTAATACTTAGCATCCTTTTTTATGCACATTGGGTTCAAAACAGCAGTTTATGGTGAACAAACACAGCCGGAGCTGATAGGAGCGATACTGCCAATGCTGTCAGCCCTGCTAGTCACTCTCCTATAGATGTAGTGCCCTTTAAACCCTCCGGGCCCTTCGGAGTAAGGAATTCTTTTTCCAGGTCAGCTCGCATGTTTGCTCCTCACAGCTGAGTCTCGCTGCCTACTGTTAGCACAGCACATATAGGATAATTAACGACAGTCCGAGGGTCGAGGGAGCCGGGCAGGAGAAGCTGGCATGAAGAATAAGCGGTCGTGACATGCTCGCCCTTCCCCCCTACACATGCCCCAAAGCCCAGAGGCATCGCTCGAGGTTATGAAGGCTTAGTGAAGAGGCAGATGCATTCCGAGTAACATGGCAAGTGGAAAAGCCACAGACGACTGGGCACGGAGAGGCAGAGTGTAAATGCCAGCTCCTGTTGTGGTGTTGCATTACAGTG
HiC_scaffold_6:10900023-10901023	CTGGATTTGGATAGTAAAGCTTATCGAATTAATATTTCATATTAACGATGGATCAAATTAGTAACTTGAAAGGAGTTGCTAATAGTAACAAACCCACAGAGGATTACCTCCTAACTCTTCAGTTCACCTCAACTCAATGAAACTTTTTAGGTTCTTTTAGCTCCTTGTTTTGGTTTTCTGACCCGCAAACTGGGCTCTTATCAACCTTGTTTCCAGCAGCAACAGGCAGTGATTTTCAATCAGAAACCCACTGTGTGCTGCCCGGCCCAGCACTAAACGCCAAGCAGATTAAGCATCTTGTCAGTGAACATAGCGGACCATTTAGCTGCTAAACAGCCAGATATTTCCCACTAGAGGAGACCAAAACAGAGCTAAATGCAGGTCTAATATGGGATTTAGATTCATCAGGTACCCACAAAGACCAGAAAAATGCAATCAACTATTTAATAGTTGTGCATTAACAGCTTGTTTTGCTTTGTGATAAAACCATGGAAATGTCCATCTTTGACATGCTATAATAAACTGCAGCAAAATTACATAAAAGTCATGAGTCAGCAGGTCAGGTATATCCATCCAAACTGTGTTAACATTTGCTAACATTAACATAAGCTCAAAGAAGCTACTAGTCATAACAGATCAAGTAGACTATAGCAGCAAAACAGCCTGAGTGTATTAAATTAAGTAAACATATGTTTCACTAATTACTATTTCAACTTTTCAAGATGACAGATGTGAGATTTCTTCTTCCAAAAACGACACAGTTGCACTTATATACAAAATACAAATACAAAATACATAATTTTCAAGGCCAGATGAACAAAGTCTTTTGTGCCTAGTGGAAACATCCTATTATTTGTGCTGGCTTGGATATGTAGTCTGGCTTTCATCTGAAGTGAACCTCTCCTTTATGCAGATTTGGGCCTTTGAGGAGGGACCATGCAAATAATTGTAAGGGATATTGTAAGTGTGGTTGTTTGCACAATACATTTAATTCACCAAG
HiC_scaffold_6:14200008-14201008	CATATACATAACACAGCATAAAATCCCATGCCTGTTTTTTGTCATAAAGACCAGACAAAGATTCTTCATATTATACTGATTATGAACATCAGTGAACCACACTAAAATAAGGCAGGACACTACTCAGTAAGACTCCTCTCATGGGCAGCCGCTTGTTGTCGAGGTTTCCTTATTGAACTGCTGTCGACAGCCAGCAGCGCTGTTTGCAGCCAAACAAGGCATGGGTTCTCCAAATCACAGCACGCAGGCATCGGCTGCTGTCATCTCACCACAACACACTCCTCTACAGGGGTTGACGGTGTCTGTGTTGGTGGGACAGTTGTTTTGAGACAATAGCAGAGGTCTGTGTGTATGTGTCTGTGCACACCAAACACACAGTTTACAGCTCTGGCCTCACCCACATCCCATTTGTCTTGTCTCATTCAACAGCACTGATTCTGGTACACAGTGAATCTAGATTTTGCTGGCTCTGATGAATCTTGCATATGTTGGGTACAGGCCTGAGGACAGGTTGTAAATCTTCCATGGCACCTTTTGAAGTGGGGGACGAGCAGGTGCTGCGTCTCCTCACAGTTTCACCCAGGAGGAAGTAAAGTCAGGGGACCAGCTGGCATCCCTGGCGACCAACTTTTTCTAAGACAGTCAGAAGAACTGGTATAACCCTATTGTCTTTATCTGGAAAAAAATGTGATTTATTTCCTCAGTCCAAGCAAAGGAGGTATTTTAAAGGGTTGTATTTAAAGTGCAACTGAAATTATTTTGCATGTTATTTTTTTCCTGGTAGACCTTACAAATCAGCTCTGAGTCACGTGTCATGTGCTTTCCTTTGAGAAGAAAAGTCAGGATCCAAAAGGGAGAAATATGTATTTGTTATTCTCTGGTTTTATGACATTGCCCCTTGCCATATGCCATGTAGAATGTAGTTGTTTCTTCTACACAGGCAGAGAAATTATTTTCATAGAGAAAATGTAATAATCTAAATCTCTATGGACATTCATTG
HiC_scaffold_7:901342-902342	GATTAACAGTGCTCCCAGTAAACAATAGGTGCTTGACCTTTGCCACTGACACATTTAGAAGGTCCCCAGGCAGCTATCAGCTTTTTATCTTTATTCATGAACGAATACGAACAAATATAGAGCAACAGAGGACCTTAAATGTGCTATGACAGGAAACAAGATTCATCTACATAGCATGATGGGGCCACTGGTCTATTTCAGCTCTAATCCAAGGCCTTATTCTGCTTAAATGTCTGCTGGACATTTGCATCAGCATTTAGTACCATCGGGCAGTTTATTAGGTGAATATCGATACAAACTAGTGCAGTCTAATCCAGTAGTCCTGTAATAAATCCTCCTTCATGAAGGTTATAATGATCAGATTATAGTGAAATTGATTCAGTGATCTGTTGATTCAGCGGTTTGATTACTTTGCAGGTTGTAGTTTGTGGTGCTGTTGAGGTACATAGATGTTATTATATTGGGAAGTGTTTCTGTTGGTTGGCCTATCCTCATTGATGTCACTGGTGTGGACAAAATAATAGAAACGCCTATATGTATAATGCAATAGGATAAAGAGATTCTACTTCAGGTTGAAATGAGTCAGTTATGGTGATTGGGGTAATGATTAGCATGTTTCCTTGATGGTTTCCTCAATAGCCTTTCCTGGCACATCCAACTTTTTATAGATCCTGGGGTAGACCTGGACTGGAAACACCTTGGGCTGGAGAGAGGGACCACTGGGCTACCCTAGTTTAGCTGGCTACAACCACGATCCAGACCCTGATAAGCAACAGAAAATGGGTTGATGGACGGATGGATGGATGATGGATGGATGGATGGATGGATGGATGGATGGCCATTATTGTGCAGGTTTCGATAAGCAGTAGGCAGCTTGTTTGCTTAAGGCTAATACTGACATGAAAGGTTAAAGCATGGTTTTCGACAAAGAGTGAACAGTCTATAGGTGGCCTCCTATGAGAAGCACCAACACTATTGATTCTTTATTAGAGCAAATGAG
HiC_scaffold_7:6500578-6501578	GGAGGAGGAGGAAGGAGCAGAGCAGATAAGATGAGAGGATTCCAAAGCTTTGGTTGGTATGGAAATCAGGTCTTGGAAAGGAAAAAAAAGGATGAAAAGCAGATGGAATCAGCCGTTGACATGACAGCATCCGCCCTAGACAGCGCAGATCTACTGCTTCTGCAATTACATGGCTGCATTTGCATCTATATGATCCCTCAAAATGCTGACATGTGCTGGGATTTGAGCCTCGCTATCTGCGATTGCCTGTGCACAATTGTGTGTGTGCTTTGTGTGTGTGAGTGTGTGTGTGTGTGTATGTGAGCATATTCGCAACATTAGATGATCTGACAGGCACTGGTTGTCACAGTGTACTCTACATGAAATGAGGATGCAGTTGGTAGAAGAGGATCATGTCCATTGTGTTAATAGGGATAATAGTGATTTAATAAGCTTACAGGGGGATTCACTGTGCATTCTAATTGGCAAGGCCCCTCAAATGAAGCTGTCTCCTGAATGAAGCTGTCCCCTGGACTGTCCCATGTGTTCCCAGTCATGGGATAAACAAAGTCTAAGTGTAAATCTGTGCCACTTAAAAGTGTAGGAAGTTAACATGACTTAATTAAATGGTGGCTTAATCTAAAACCAGAGAGACAGTTTTTGACATGGGATTGAAATCGTACAATGTGCTGTCATGCCTGAATGGTATTTTGCTATTTGAATTAATGTGTAGAATTATGTGTTAAATAGCAATTGATGCTATGCTACTGCATAAGCTCTCTAACATGAAATAATTTATGTGGGCTTTCTTATTTCCCCTGCATAGACAAAGAGATTATTTGTTGATTACTTGAGTGGAAAATGTAAGTTATTTGTTCTATTTTCATATAATATGAACTGTATTATATGACTTGTCTGTCTTGTGTCTAGCAGGTTGATTTGGATTTATTTTTTGTTGTTCGATATTTTAAAAAAGTTTGATATCCATTTCCTGTACCCTCATTTTTCATTTTTTCAAAGT
HiC_scaffold_7:7000595-7001595	ACACACTCAACCAGTGAGCAACAATGTCAAACACACAGAGTATTTCTTGGATTTCTACAGTGTTCAGTAAGATTTCACCACCTTCTATAAAGAAAGAAACTAAAAAGATTTGAAAACATAATAATGTGAAAGTTACAAAAAAAAGGCAAATCTTTGCCGGTGGAAAATGTCCAACACATCTAAGGAGACTGGGGGAAAAGTTTAGTCTTCTGCGCGTCAGTGTTGATTTGAACAAAATGTTCTAATGTCACTTTTCAACATCCTTTAAATACTGAGCATGTCTGCATCACACTGAGCCCTATAGACCAACTCCAAACCCAAAAAAAGCTTTAAAAATAAACTGCTGTCAGTCTAAAAATGAGACGTTTTCCACATTTCTGAGGGACATGTTAAAAAAAGTATTTTAGTCTGGCAAAGACAGTATGCTGGTTCAAGCTCATGCACATACCCAATCCATACACACTTCCAATGTCATTAGAAAACAGACAGCTTTCTTTGATACACACACAATCGCCTCTCTCCCTGCCTGTGCTAAAGATGCCTTAGACACTTGTCTGAGCCCTAACCCATATGTGTTGCTGTTGATTTCACTCCCTAACTGAACAGCTTAATGAAGCAGCCGTGGCAATAGGGTTTGTCGTTCTGTTCTTTAAAGGTGCCTTTGTTGAGCTGTTTCAGGCAGAAGGCACAGACAAAGTGCTCCGGGTGGAACTTCTTGGACATGGCTGTGATACAGCGGCCTGTGATGGGCTTCTGACAGCCAGAGCAGAGGGAGCCACGACGCTCGTGGTAGTGCACTTCACAGTAGGGCTGGCCATCGTGCTCAAAGAAACTTCCATTCACAAAGGGGGTGAAGCACTCCTGTACATGCAGACAGAGGAAGATGCAGTCATTACCATTCTCAGATGTGTTAAATGAAAACACCAGTATGAACAGAAATGCGAGATGCTTACCCTGCACACAAAACACTCAGGATGCCAGAGGCAGTTCAGTGCCGAGA
HiC_scaffold_7:8300141-8301141	TACTGGGACAAATCCCAGTGGACTGTCAAAATCCTTAAAATTTTACCAGCCCGCTCTGTATACATGTCATTTAGAGTGTGTATGATATCGAGCTGCATGTATGTTCCAGGACTGGACTCACTGGCCACTCACAACCAAGTTTCTACCCTTACATTCAGCTAGTGTTAGCGTGAATGAATCTAGCAAAGGGCAGTTGTTGACTTTTTGCCAAGCTTCCAGGATTGGGCAATAAAGTTTTCCACGCAGGTTTACCTCGCAATCTGATTAAGTAACTGGTAGGCTGTTTTCTTTGGTTACAATTAGACTGACAATGACGACTTCACACTCAGTCTGCCCAGTCAAAGAAACTGGGAATATGTAGTAGTAGCAGCAGGAGTAAAGGATGAAACCCCAAGAGGTCGAGAAGAAAAGAGTGGAGAGAGGATGGATGGCTGCAACACAGGAGTACAACCTACTCGCAGTTACCACCTCTTCATCCTCTCATGTTGGACTGAGGGCAGACTGGACAGCGACTCACTATCACTTCCTAAGATGCAAACTGGTATTATGAGATGGGGCTGGCCGAGGCTAGCCAGTTAGCATGCTCACTTCGCTAGAAATCTCTGCAACACAATACATAAATGTCTTTGACATAACAGCAAAACTGTTGTTTCTTCACATTCTTTGATAATCTTAGCTAATTTTCGAATGTTTCAAAATAAAATACTTATATATTCCCCCTTTATGGGAAAAAAGATTACAAGAAGGCATCCACAACAACAACCAAACATTTTCTTCTTGTTTCCAAGACCTGTATTCACAACATACAAAATTTGATGCATTTAGATGAGGATAACTAGCTGAAAGGGACCCTAGTTGATCCATAACAATGGTACTCTGACACTTCCCTCCATTACTGGTTCTTTCCTCCTGCAGAAGTTGTCCTGCATTCTGTCTTTGGTCTGCCCTGACAAATATACTTCCCCCTATTTGCAGCATGAACAGTGCTTTTAATGACCAG
HiC_scaffold_7:8900116-8901116	CCGAGTGCACAGTAAGTACAGGGAAGGGCTTGTTAATTTTATAGCAACTTGTATAAATATATACTCTCTACTTGATTTCATAATAAATTAAAATTATTTTTCATAGCTTTAGACTAATAAATGGTGAGAAAACTGCCAACAGTGCCATCTCTGTGCACATTATTTACCTACGGTGCTTAATACCCACATGATTTCCTGTTCTCCTCTGTTTCTCTGTACAGTCTGCTGACGCGCTCCACCAGCTCCCACTTCTCACAGCATCCTGAATAGTTGACAAAGTTCCTGGCCAGGATCTCCTTCAGCTGCCTGACAGATAGGCCCTCAATGTCCCTCAAGCTGGAGATGTCTGAAAGAGAAGCTCTGGCCCGACGTCTCGTCTGAGGACTCACCTAAAGGATAAGACAAATTACAAACAATACTTTTTGTACATGAAACCCTCCTATTTATTTTTAGGGTTTTAACTACCCTGTCTATCATACTGCAGATGGTTTTATTTATTACCACTTCTTTTGTGCATAAAGCACTTTTTGACTATAATTTTTAAATTTTAAGTATCACAAGTTCTGCAATCTGTAAAATACTGCAATTTTAGAGCCTGGGGGACAGTGATTGCACATCTAGCCAAGAAGTCCCTAGCATTAGCATCTCATTTCCTCCTTGACAGTGGTTTCCTTGCACCCTGTCAACATTAAGCAACACAACCAAAATGCATTTTTCGTTACTTCACATAAGGAATCTGGTCACCTCAGGAGTGTGTTCACTGGGATCCAAGTTGAGGAGAGACACAGATGTGGCATCACCTATATCCTGCAACACAGGAACAGCAACAACCATTAGTGTGCACTACATTCAAAGCAAGCCCGTTTAGTGAGGATTAGGATTAGACATTCTTCAGCCAGTCCATTGATACCTCAGGAACAACAATACCTTGTCCCTTCCATTCATAGAAAAGCTTACTGCTCCCTAAGCAGGCCAAGTACAAGTATTTATAGTGGGTCCT
HiC_scaffold_7:10500601-10501601	AGAACCTGGTGCTACAAAGCAGTGCAAGTTTGTAGTTTCAAAGTCAGACATTTCAGTATGCATAGTTCAAAAACAGTACCTACTTAAACTATGCAATAGCTTGTATCAATTGCTATGTCAAGTTTGAACTGAAAATCATCCCACAATTTATATTTACATGTTTGATTTAAAATCTACCCTCCAATGGCCACACTGTCTCAGCACTTTGTAACTATGCAGACTCCAAAAAAAGGAGCTCATTAGGATCAAGAAGCTTTAAAATAATACAATAAAATTGAAATCCCTGCATTCATTTCATGGTTAATGTCACAAACTGATGGTTTGTCAATGTGTTATTCTGGTGCGGCTTCGATGATCAGAGTCTTTAATTAGTTTTGTGTTTCAGCTTTATAAAGGACATAAACCCTACGCATTGTTCAAACTTAAGCACACTCACTGGATTCCTCAAATCACACACCAATTGATTGCTTTACATCCAAATTATGGATTATGTACATTTACAAATAAACACACAGCCTAGAGAGCACCATGGTAACTTAACATACAGCAAACAAACGAGTAACCATAGTAACACTACTTTACATTCGATACCATACACTACACTGTACATTAAGGCATGAGGTGTTGTTGATGCAAAAATCAGCAGTAGATTCTTTGAGAAATGCAATGCACTGAGGAATGAAATGAATGTTTCTGAACTTTACCAAACACACCACCAAGGCAAATAATAACAATATACACTCTCCCGCTGTTAATCTACTATAGTTAACTGCATTTTGTGTGAAAAATTGGACATTAATTTTTATTAATCAAATAAACTGATTAATGGTTTAAAAAAAATTATCAATGTATAAATAAATTAAAACGTCCAGGTTTGGAATAAAGCTGGCTCTAAAAGAGTACCATGCTCCGAAGGCTCGTCCCTCTGCCTCATGTCTGCCTATGTATGCTAAAAGATTCGAACAATTAAGTTATCTAAAAATGACAGTTCCTATGTTTA
HiC_scaffold_7:11400382-11401382	ATAAAACATATCTGACCTAATCCTAATGTAACAAAGTGGTAGGCTTATTACCAAAATACAAAAATACACTAAATGCTATCTCTTCCAGATTGATTGACAGATTTTTAAGTACACTGACTAAAACTAGACAAAAACTCTGGTTTTTGCTGGTAGCCAACAAATGGAGATTTTGAACAAGACTTTCGAATGTAACATGCCAACTTTATATGGGAAGAAAATTTGTTTGGGATAAACAATCTGGTAAATTTTACAAGTTGCTCCCTGAAGAGAAAGCCACATATTTCTTATTAGCAAGAATTAGTACGCTTGTTAACCTACAACCTAGCAACAGAGTCATCTGAAAAAGAAATATCCACACAGCTGAAAGCACTGCTGTCAGGAAAGGGCTCCCCTTCATTTTCATTTATGCCACAGACATTGTTACAATATCTAATCAAAAGAAGTTTTATTAATGAAAAAATAGTCTGCTAATACAGGTCAAGGACTCATGCTTGGTAACAAGCAAAGGTCATGGCAAAATGTATTGTTTACCCAGTTTTCTTTATTTTTCAATTTCTCTTGAAGATTAGAACTTCCGGATCAAATTTCAAAGCAAAAGGCTTCAACAGAATGAGATATAAATTCTGAATATTGTATCAATTTCAGGTACCCTCTCTTGATTGGTCCCTAATTTATCCTGTGCATAAGCATGTTTTAACATACAAAGCATTATCTGTTGCCTATTCATCCTCCTTTATCTATCTGGCTGAACATTGCAGGTCTACACACATTGCAGAGGCCCAAGGAGATTAATGGTTTTTGTAGCCACGAAGCAAAGCATCCCTTTATTATAGAAAGCCCACATGATTTGGGCCTGGCACAGTTGACAATCTGGATCAGAAAGGGTCTTGGGAAGAGTCATCAGCATTACTTGAGTGAAGGACTCTGAGGACCAAAGAGAGACAGAAGGAAACCAAGAACTAGTAAGGGTGATATTATGAGGGCTAAATGGCGTGTAGAG
HiC_scaffold_7:15300276-15301276	TATTGTGGTTCTAAAATTAGACACATGATTTAAGAACTTAATGCAAAGATGAGTACGTTTTTGATGGTCCACAGATCAGTACAGGTCAGGATCATCCCCTAGGAAAACTCTAGAAAGCTTATGAAATGTAAAAATGTGTTGATTGGAAATATTTTTGACTGATTTGACCAAAACACAATTAACTTCCTAAATCTCTGCTCTGTACTGTGATAATATCATTGCAGGTAACACAGTGGTGACAGCTGCTATTGTTGAGACCCATAAAAACAGCAAGCTGAAGAGCACACTTAAATTAGACTTCAAGTTTGACTCAATGACGCTGGTCGTGTACAGCCCCATTGGGAATGAGGTGATGCAAATACATGGACTTCCAGACACTCCAAAAGTCAAGCACAAGCAATAACAGTACAGTGTAAAATGAGGCCTGACCATCTTTACTTTACAAGACTTGCATTTCTAACACAGGCTGTTTGTCTTTTTATAGGTACAGCTGTTGGACTCGCATGATGAACAGCTGAAGCTTGCAGAATTTACTCTGGGCACCATCTCCACCTCTGTCCACATGTTCTCTGACAGCTCCATGAAGGCGTCAGTTCGACTTGCTGCCTGCCTTCTTGATGATAAGAGACCAAGAATCAAGATGGTCACCCCAAGGTACAAAATACACACAAGCTCTACAACATCACACTTATACAATGTCTGGTAGCAGACCGTTGTAAAATTATACATACCCATGGCAGAAGGGCACCATCTTAGAATCTTAGAGACAATAAATTTACCTGTTAAATCCAGTAATATAGTACTAATCATAAAAATGTTATGGAAAGCAAATTACATGTCATGTCTCTTAATGCTAATAAGTTGCAGTGAGGTTTTTCTAGCAGAGGGTGCTACTGTTTTTTCTGTTGCTCCACTGATTAGCTCAATGCAAGAGGAGCTTTGGTTTCAGCACTCATTCTTCACTAACAGCACTTTTGTGTGCTCTGCCAGGATGATGGCA
HiC_scaffold_9:6700183-6701183	TACCGTGAGGATGGATGGGATGTATTGCGGCTTGGGGGGAGTGGATGGGTGGGCTCAGTACAGGAAGTAAGAAATGGACAGAAAGGATGAGTGGAGTTGACTCTCGCAGACGAAGATAGAGATCTCCATCATATTCACACATTTTCTGTTTCAGGAACCATCCACTTACAAATCCGCCCTAATTTCCAGTGTGCCAAATTAAATTAATAAAACTTATGTGGAACAGAGAGGGGCGTTGTTAAAAACAGATGTGTGCAAGAGATTTGGAATAAACTCAGAAAGAGAGAACATCAAGGAGCCAGTATTTTTTTTGATTCTTTTCCAAATAGTGGCTTTAAACTTTGTTGTGTTAAGCAATGAGTTGGTGATACCAATTGTGATTAAATTCTCAGAATGTGTTATGATATAAACCATATATCCTGCCAAAATAGAGATTAATATATACCTGTGCCATTATTAAAAATGATTATTGAAAAAAAATAGTTAAATGAACTGAAAATTTGTGAAAATATTTTAAGCAATTGTTATTATAACTCAACTATTTACTATGACATTCTATTTCATCCTCAGCTCCAGGCTAATCACATGTCCTCTTCCTCTTTTAAAGGGAAACCACACCCTTTTCTGTGCAGGTCCACCTCACCAAAGGTAGCAGCTGCTATGCCAAGTATAAGTAGCAGAACACTGGCTAACCGTGGCTCACCACATAGCTGCTGGTGACGTTAACATCAGCAAGCCAGGTATGAGCCGAAAACTGTGATGTAAAAAATGTATACGAACGAGATTCATTCCTCAGCAGCGACGTGTAAACACGTCACACAGGCTCACAGACAACTGTACTGTATTCGGAGCTTAGACAGATATTTAGGGCTAGGAAAAGCTAACTACAACCATGATAAACAGCAGGGCTATGATTACATAGCACCACTCTGTGGACGACCCCAGGGGCCCTCTAGTAGCTAAGTTGTTGAGCATGCTTTCGTACAACTAGAGGCTGAGG
HiC_scaffold_9:7900247-7901247	GTGGCCCCTTCAGTATTCCTTGATGGGAGTATTCTCTCTGTGTTGCGGACATGAATACTCTTGCAAATGTAGCACAGGGCCATTAGTTTGTTTCATAAATTAAACCATTCCAAGTGATGTTCAGGGGGGTAGTATCACTTTAGAGGTATGATCCAGCAGAAAAATCTTTAAAAAACAGATCAGAGACATTTTGTAACCTAAGAATCCCTTTTTGCATTGCTTGCCAACGCATGTTGTCATTGTGAAAATATTTACTGAACCTAATGGTTAACTTTTTGTGCAGCTCCACGGTTGGCTTACTTCCAGAGCTGTATGCTAGTTTATATTTAGCTAGGTTATATTTAGCTAGGTTATATTTAGTCTTACTGTAAATTATTCATACGCCATTTAACATGCACTTTTAGGTTTAAGATTATAACACTGTAGCTGAAGATTAATTTGTGCAAAGAGAGATAGCCTGGTAGTAACATGGCACGTTTGAATGCATTTCAGGTGTTCAAACATTCTCTGAACAATGAATAAACATATGCAGCCCTTCCGACTAAGTGTTAAATACCCACGCAATGAAAAAAACACTTACAATTTTAGTACACTACTTTCTTTTTTACCTGTATAGCTCATACTGTTATACATCACAGTCTCACCAAATTCTGTTATTCCATGCTGCTTATATAAGTAGTACCTGTTCAATATCAGTTTAACACAGTTTTTCAAATCTATGTGTTATGTGTCAGTGAGTTTCTTGACCTCAGTGGTCCTCCAGTCCAATCCATAGACCAACTGAACCAAACCAATGTCATGGACAAGGCCTTTATAGAAACTCAATTATTTGGACTCAGTGGATCAGAATTTGGTGTTGACAAGTGGCCAGCAGTTCAATCCAAAGGCCAAAAGTTTGAATGCTCATTAAGAGAGAGAGTGAGAGAGGGAGTGTTGGTTGCTTTTGTAAGACCCAAAGGGAGAAAAAAGAGAGAAAGATGGAAAGATAGGGAGAAACTGT
HiC_scaffold_9:10400164-10401164	GAAAGGGAGAACACAAGAAAGGAGCTTTTCGACAGTTTAACAACAGATGTGACATCTCGGCCTCCAGTAGGAGCTGTATGTCATCAAGGGGTTCTCTGCAAAGAAAGAAAGAAAGAAAGACAGAAAGACAGAAAGAGAAAGAAATTACCTGGAGGAGCCGTAGCTTACAAAAAGTAAGAATGGGAGCAAGGCAAAAGACATAAAACATAAAAGCATTCAGCTTCAAGTGAGCTCCTTTAGCTGACCACTCTACTTTAGAATGATAACTCACTGGATCCTAACAGGCTGTTTCTGAATTTATACTTGACAGGTTAGGGAAAACAAAAACAAAAACTAAAACTAAAACAAAAACTTGGGGTCTTTTCTTGAGTTCCCCTTAGAGAAGTACATTGCAGGGCGTCCATTGGCCAAGCTGCTAAGATGGACACTGTAGGAGTTAGATTCCTCCTGGGGGCCTTGGTTGATAGTGGTACCCCTCAACTTTAACAACCTCTCTCCAGTGTCACTGTTACCAAAAGGGACGAAACACCCATAAAGTCCAAAAATAACACAGAGTCTTAGCATTTCCAACGACCGAGGGCCTTGTTTCGCGGTGGTAAGAGTAAAATTCCTCCTACTTCGAGACGCAGCGTTATAAGACTCACCTGAAGCCACAGCTGTGTTGCGTTATATCAGCGCAGAGACAAGCTAACTAGCTAGCTAGCTAGCTGACTGACTCTTAGCCCAGTTCGGCCACGAAAAGAAGCAAATTAAAAATTAAATTCAAGACACTTTTCGAGGATTACTCGGTCTGGAATTAGCTTATAAGGCCAAGACACTTCACTTTGTTTGACTACATTTGAGACATTTGTAATGTTGACACATTAGAGCCACTAGCTGAGATTACAAGCCAAACTTTAAATCACCCTGCAGGTTCGACGACCTACCTTAGTTTTGAAGTTTTCAGTCACTCTGAGAACCTGCTGAAGATACAGATTTAAGGTTTGAGCTTCTTTATCAT
HiC_scaffold_9:11309749-11310749	AGACTGTCTCTTTAATTCATTTCTTCCCAGAAACCTTTTGAAATATATCTGGGGTCTCTGGGGGTCAGTCTGTTCCACAATATTAAAAGAAAAGTATTTTCCAATTGTTGTAAAGGAGCCTTAAATTAACTGTCTTTGTATTACAATACAATCCTTAGAGTCTGTTGTGTGTGAATCATATAAGAGAGGTCAAAGAGAGCTGTGTGGATATATTTCTGCCGGGCCTATGACACCCCAAGAGGTCTAATGCTCTTTACATGACAAAACCGTCTGTTTCAGGCAGACAAGGAGCATAGAAGATGGAAACCTTTCTTTTAAGTATTTACCATAACTGCATCATCACCGTTCCACATGACTGTGATGCCAACTTTGGATTGGAGCTTGATATAAACGGCATTTTTTTCCACTTGAACGCCTGCATAGTGGTATGGCATGGAAATACTGGGAAAAAGAGAATGTTTTCCACTGTCATGCACTTATCAGAAAAAAGAAGCAGAGCTGCTTTCACAGACTACATGGCTTTGTACTTACGGCACGTTATTCATGGTGACCAGATTCTTGCTGAGATGGAAAGAGACGTCATTGATGGTGACCCCCACATAACTGACTGTACGCTTTCCATCAGTCTCTGTCCTTTTCATGTGCACAGAGAACTCCTGGTAAGTGTCGTGGCAGTTGGAGGCCAGGTTGTATTCACACATGCCAGGGAACTGGTACACGTCGCCATCGAACGTCTTGAAGTGCTCACTGCCCCATGTGCTGCAGATGCTGCTGACATGATTGCGAACTGAGAAAAATATAAACAAAAGTGTAGAAAATAGTTTGAGTTAGTAAATAACTGACACTGGAGACAGTGCTATACATTATCCATTTTTACAGTACATATAAATCAAGCACAATAATCCATTCACAAAATCCCGAGAAGTGTTTTACCCAGTCTGGCTTGTACAGTGACAATGGCACCAGACAAAGCAAGGAAACACAACCACACACATCTCCA
HiC_scaffold_9:15700336-15701336	AGGAAGAGGGACTTCTCTCTTCGACCTCCACCTCCTCCTCGACAACAACAGCAGCAGCAGAAGCAGCACTGCGGTCAACAGACGCATCCGAGTGACCAAAGATAGTGAAGTAAATCAAAAAAAATTTAGGACATGGGGCAAATACGAAAGACCTGCTACATACACAGAAGACCAAAGATTGCTCCCAGAACTGAGGTTGTGAGAGAAGAAATGAAGAGTTGAGGGGCACGATGCGAGATGAAGCAGGTGGAAACAGCCCCTTGACATTGGCACACCTCTACATCCAGTGTGCTGTCTTGATAGAGTGTGCCAACATCATAGATACGCATGAGCACATAATAGTCTCCAGGTGAAAGCTCCCGTTTGGGGGCAAGGGCTGCCACATTGCCTGCAAGGAGTAAAAGATGCATAGTTAACACTTCAGGAGTCATAACACAACTGCTGCATCTTGTCATGGGGTATATATGCTGTTAGTGAGCTCTCTTGCTTGTGGCATTGGTGCTAATAGTCCAGTTGAGCCTGTGCTCTCCCTGAAGCTCCACAGTAAATGGTCCAGCATGACCCGGTCCGTCTAGGTCCACTATATCCAGCAGGGCAGGAAAAGGGTTCTTGTTGCATAGACTGGCTTTCCTCTGCTTGATCACAGGACGATGGTCATTCACATCCAATAAACTCACAAACAGAGTACCTGTGCCTGTAGCTGGGACAGAATCTGAAGAGAGGGACAGAGCAGGGTTATTTCTCAGTTAAGTACAAAAACAAGGTTAAGGTGAAAGAAGGCCGTGGCTGTTTTGTAAGAACAAAAGTATAAATTTACTATTGTCGTAACCCAAAATAAGGACTGTGTATTTGCTGTCTTTGACATAGTGCGATTCTCTGTCCATGCTGCTTTTAACTTTGACGGCGCCTGTATCTTCATCAATACTCAGCCACCTGGCAGTGTCATTGTGTAGTTTATATCTGGAGGCAAGAGAAAAAGCCTGATTAGAAACTAAAACGC
HiC_scaffold_9:16300326-16301326	GAAGGATTTGAATATAAAGTCAATTAACAATTTTATGTGTATTTGATTTCCCTCCTGCTGTCATTATCTATCCCGAACAAAGCAGCAACTCTGAACAAATGGCCACTACTTGTGCTAATTCAAACTAAAAGAAAGAGGAAATACATTTGTTTCGAAACCATTATATAGTGAGCCATGCATTTGCTGGGTACAAATTGACACCATTCATTACAGTTAACAATGACATCCAATTCAGCCCAGCTAATGAACTTCAATCCAATCATGTTCGGTATTAAGGAGTGATTTGTTGGGTCTAAGTGTATCATTTCGGAGGCTAATGCTGATGAATGTCTGGCTGTGGAGGGATGGGGACTTGCAGGGGGCAGAGATGCTCCTGTCAGACACCCATCTACCACAGTGTGATGCCACATCACCACCTAGTGGTCTCGTCATAGAAACACACTTCACCGCACGCTACTGATTTCTAACATAACTATAGTAAAACAATACCAAACTAGGAAAACACACAAGTATTTAATGAAACTCACCAACTCCCGAGTTGCCCCCAGTAATGAGGACAACCTTGTCAGAGAAGTCACAACCTTGCAGGATTTCCAGAGCAGCAGTGTTTCCATCATACCGTTTTGGCTTCACAACCACATCCTCTACTGTAAATGCCTGGCGTGGGTCAAAATATGTGGTCCGCTTGTTAATGTGACTGAAAATGGCAGAGGAAATAGGGTGTTATAAGGCAAACTTAATTTAGGGTCTAACACATCCCATGAAGTCTATATAAATACATTTGCTTCCTCTGTAAAGCAAACAGAGGTTCAAGCCTCAGTCTACTTACTCAACATAAATTGTCTGTCCTTTTTCATCAGTTTCTTGCTCCCAACCATACGGTAAATCTGTGGGGAAAGAAGACTCTGTTTTTCTTTGACAGCCTACATAAAAATAAATAATTTTGCCACAGATGAAAGTTGCATTTAAAAAAAATGGATTCTATGTCCTGTTTTAATTA
HiC_scaffold_9:17600105-17601105	AAACTAAGCTGCCTGTAGATCCAGTAATCCAGCAATATTACATATTAATAAGACTCTACAGCATGGCACCCCAGTTAGGATTAAAATGATTTTTCCTTTACTGCATATTCCCTTGCTAAGTACATAGCAAGCAGAATGGCTGTCAAGTTCATATCACAGACTTAAAAAAATGGTGGTATAAGAAAAGCACTAGAGAAGCGTTCTCTGTTCGACATACTGTATATTATGCAGAATTTCCAGATCAAACTGAGATGGAAGTCTGATACAATTGCTGTAAATATACAGCATGTGGAAATGAAAGGCCATAACAGGCTTTTATGTTTTTTTGGGTTAAAAGTATATAACTTTCTACTGCTTCTATTTCTCTCTCCTCCTACACGTATACCTACAACATCAACCATAAAATAGCGAACTTAGCAAACATGTAAGGAGTGCTTATATACACATCCTTCATAAATAAGGATGTTAGCATTCATTAACTTCTGACCAATGTGAATCCAGTATTCACTCACTCTTTTTTTCTTCTATGATTTGGTATCCACCAACTCCTGAGGGAAATAACATGTTCTTTGGCAGCTAAATGATGCACTAGGTGAATCAAGCAGTTACTTTCTTTGTTCAGAGAACCAGTATAAGTTTAAAGATACTAAAAAGCTGTAAAGAGGTGAGAGTAACTGCAGAACTGGGTGATGATTACCTGTGAGAGCATAACTAGACGCAAACCACCATCACATTACATCTCATAACTTGATCTGTTTTTAATATAAAATATCAGTTAGAAGCCTCAAGATTGAGGAAAGTTTGTGGTTATAGCAAATAAACTATAATTGAAGTATAAAGATTACAATTGGTGAAAGGTGAGTGTTAATTGCACATCTGTGATGGAAAACTCTTGTCTCCCAGGGAGAAGTCAGACTACATGCCCAAGCATACTTACTTTCCACCTAGTTATATAAGGAACACTTACATACTTCTTTGACTGACACAGAACATCTGCGAT
HiC_scaffold_9:18900371-18901371	TCTGCCTTGCTTTTTAAGATGACATTTTTAATTATGAGACATGGAATCAAAGATTAAAGTTATCATTATTTTGAGCAAAAGTAACATAAGTAATGAACACAATTAAAATAGTAGCTTTAAGTGACATTTCGTTCCTGTTCAACTGTTTGAAACCTTGTCTCCTAGTTTAAGCTCCTGGCCAAATGCAGAACAACAATAAAGCTAATTAACTACACTATTCAGTACTATAGGGCATCAAAAACCATTTAAAGTCATGACGATAACATCATATTTGCATGTAAGGCTGCTGTAGCAAAAATGGCCTTTTTTGCATATGATTATGATGTGAATGTCCTTAATGTTTCCTCAGAGCGCTCTGGGGTTCAGCGTAAGACCTCGGCTGTGGTGGAGTCCTTCAGCCAGGTTCAGAAATCCCCCCAGATCCCCAAGGGAGAGTCTGTCCCAGATTTTGAGGAGAAGCTACGTCCTGTCACTGCCCAAGAGGGTGAGGTGAACTGCTCCTTTCCTCTAACAGCACCTTGAAAATTTAAGAGATGCCCTCTGTGTCACCTAACATTTCTCCTTCACATCGCATTATAAACAACTGTGAGCCCTTGAGACTGTATGAGAACTACATGCAAGCTAAATTTAGATCCCTACCCAGAGTTTGCTTAGAAACTCAACATGACACAAACTCCACTGGGAATTGAAAGCTTGTGGTGATGTGTAAACTTTAGATAAATGTAAATCCACTCTGACCAAAGTCCTGATAAAGACACTCAAAGTACAATGACACTTAAATAGAGTTTGTGTGATGTTTATGATCTCTACAGAAAACAACCTTTCCTGCCTCTGTTTAGTACAAGTGGCTTTTCTGCATAAACTGTAGGTGCTTGACCTTTATTTGCCCCGGCTGTCGAAGATAGCCTGTCATAATTTGCAGAACACTGCTGAATAGCCAAAGCATTAGCATTCATGGGCTGACCTTAAACTTAAACAGGAAAAGGTGAGAGAGAGAGGC
HiC_scaffold_9:25600356-25601356	AATATTCCAAAGCAGCCAACTGCTACGCCACCAGACCAATGCAACTCCAGGAAAGACTCAAGGGTGTCTGTTTACTTGCTTTAACTCATATTCCATTGACAACTGAAATGATCAATAGGGTTAATTTCTTTTTAGGTTGACCATAAAGCCAAGGAGATTATCCCCAAGGCAGACCTCCCAAGCCCCCGGAAGGAGTTCAGTGCGTGTGCCATCGGCTGTAAGGTTTACGTGACTGGAGGAAGAGGATCTGAGAACGGAGTGTCTAAAGACGTCTGGATCTATGACACTGTCCATGAAGAATGGTCTAAAGGAGCTCCCATGCTAATTGCCAGGTGAGTTGTATATGCTATCTTATAGTGAACAGTTAGTGACGTAGAATAGCACACATTTATGTAGAGTGATAAATGTTCACACAGCTAAACTAAATTATGTTTGTGGAAATTTTAAACTGTTGTAGGTAAAATAATCACATGGACGATTTGCATTTACTTTGGCTGTTTTTTCCAACATTTGGTAAATTTGTGCTACAGCTGGATGAAAAACCTGGCTAGTGTGACAGATCTATTTTTTTTTTTTCCCTCAGACTGACCAAAGACTTTGAGTGTTGAAGTATAAGTACCCAGCTTCTTTACGCTGGTTTATTTTATTTTTATGAATAACAATTAATGGATTGTTTTCCCTATTATTATTGATTAATAATTCAGCCAATAAAAAAAAAAAAAATAAAGGCAAATGCCACAATTTAGGAGTTCCCACAGTGACTTCAACTGTGACCAACAGCTTAGTTCTCAGTTCCTTAAATGAATGATCCAAAATAAAGAAATGCAAGCAAATCTTAGAAACTGAGAAGAAAATAATTTGAATTTTAACTTAATAATTTACTTAATTATGACTAAGTGATCTTGTCAATTAATTTTAACTTAATAATTTACTTAATTATGACTAAGGGATCTTGTCAATTAATTTTAACTTAATAATTTACTTAATTTTGACTAAGTGA
HiC_scaffold_9:27300540-27301540	CTTGGGTTAGCTAGTGTCAACAACTGGCAAATGAAAACGCTAAAAGCATATTATACATGTAACGGACGTCTTCTACTGTAGTAACACTGGATGCTATAAAGATGAAAAATCAATAAAAAGGAAATTCTCTAATAAAGACTTCAGTAGCAATGTTCATTTCCACTTGGACTGAGTCTTTATTCTTACCATTTATTGAAGTTATGTAAGTATGGGTGAAAATGTGGTTCTGTAATAAATTCAGAGGTAATATACAGCATATGTATATATTTGCCAACACTAATACACATAAAATTGAAAATAATATACCCTAATTAAGCAAAGTCATGAAAATAGTCTATGGCAATGAATAATTCAACAGCCAAACTTAAACTTGATTAATTTAATTAACAACCTTAACTTCTCTAACCAAGGGCCCATGCATTCCAAGCCTTGATTGGTAACACTCGCACAATATATAGCATCCTTGCCCCATAATTCACCTCATTATTCACAAGCAAGGGCAAATAACAGCGAATCAGTTCTTTATATAAAAATCTTCCAAAATAAAAGGACTGAAGATGCTATGTTTGAAGGGCAATTAAAAACTTACAGCATCTTTAATATCATAAATGGGTAAATTAATAGAAAGAACAAGCAGAACATTTATCACTTACCTTTTTTGTAGAAGCACTACAGAAAAAAGAAAAGGCAAATGAAAGTCTTAAAGTCAAACTATTTAATGTCACGTGGTTGTTTGCAGTTTAACACTCTCTTAAAGGAGCAATATGTGAGTATTTTAGTATGAAACATTCAAATTTAACTAAGAAAATGAACTGAATGTGTAGAAATAACAGTTCTGACATTATGTAAAAGACATCTTTGTATTGTGTTGCAGAGATATCTACTGAAGTTAGCATGGTAGCAAGCATATTCTTTCCTCAAATTCAGCTACAGAGAAAGCTGTTTAGCTCTGTAGCTACTTCATCCCCTTTCAGTCAAAAATCCAAATCAAAGGAGAGAC
