# Supplementary material for: Seascape Genomics and Phylogeography of the Sailfish (Istiophorus platypterus)
Source: Genome Biol Evol. 2023 Mar 13;15(4):evad042. doi: 10.1093/gbe/evad042 (PMC10079183; doi:10.1093/gbe/evad042)
Supplement: evad042_Supplementary_Data [file evad042_supplementary_data.zip › 200SNPs/200snps.flank.bed]

HiC_scaffold_11	2002809	2003809
HiC_scaffold_11	11600356	11601356
HiC_scaffold_11	14500235	14501235
HiC_scaffold_11	18700307	18701307
HiC_scaffold_12	6100016	6101016
HiC_scaffold_12	16300219	16301219
HiC_scaffold_12	17102822	17103822
HiC_scaffold_12	21100033	21101033
HiC_scaffold_13	2202163	2203163
HiC_scaffold_13	2300046	2301046
HiC_scaffold_13	6300703	6301703
HiC_scaffold_13	7500197	7501197
HiC_scaffold_13	8900118	8901118
HiC_scaffold_13	12800084	12801084
HiC_scaffold_13	17400086	17401086
HiC_scaffold_13	20300012	20301012
HiC_scaffold_16	1700450	1701450
HiC_scaffold_16	1900100	1901100
HiC_scaffold_16	13900402	13901402
HiC_scaffold_16	15700035	15701035
HiC_scaffold_16	16800144	16801144
HiC_scaffold_16	18300564	18301564
HiC_scaffold_16	22800662	22801662
HiC_scaffold_17	3400180	3401180
HiC_scaffold_17	4200511	4201511
HiC_scaffold_17	5000200	5001200
HiC_scaffold_17	11400007	11401007
HiC_scaffold_17	16100088	16101088
HiC_scaffold_17	18900711	18901711
HiC_scaffold_17	19600256	19601256
HiC_scaffold_17	24700868	24701868
HiC_scaffold_17	25000244	25001244
HiC_scaffold_17	25100080	25101080
HiC_scaffold_17	25402656	25403656
HiC_scaffold_17	25601390	25602390
HiC_scaffold_18	2400023	2401023
HiC_scaffold_18	6100264	6101264
HiC_scaffold_18	6600041	6601041
HiC_scaffold_18	7200017	7201017
HiC_scaffold_18	10800302	10801302
HiC_scaffold_18	14000039	14001039
HiC_scaffold_18	16600458	16601458
HiC_scaffold_18	23000169	23001169
HiC_scaffold_18	25902079	25903079
HiC_scaffold_19	2200070	2201070
HiC_scaffold_19	2300071	2301071
HiC_scaffold_19	4200078	4201078
HiC_scaffold_19	4400064	4401064
HiC_scaffold_19	5500128	5501128
HiC_scaffold_19	11100005	11101005
HiC_scaffold_19	11701365	11702365
HiC_scaffold_20	629	1629
HiC_scaffold_20	3200353	3201353
HiC_scaffold_20	3800757	3801757
HiC_scaffold_20	6200018	6201018
HiC_scaffold_20	6400707	6401707
HiC_scaffold_20	7500486	7501486
HiC_scaffold_20	7900744	7901744
HiC_scaffold_20	8500092	8501092
HiC_scaffold_20	12900045	12901045
HiC_scaffold_20	18800118	18801118
HiC_scaffold_20	22000022	22001022
HiC_scaffold_21	700509	701509
HiC_scaffold_21	12300055	12301055
HiC_scaffold_21	16800046	16801046
HiC_scaffold_21	17600020	17601020
HiC_scaffold_21	19800425	19801425
HiC_scaffold_21	27000360	27001360
HiC_scaffold_21	29800043	29801043
HiC_scaffold_21	29900074	29901074
HiC_scaffold_22	400819	401819
HiC_scaffold_22	2700183	2701183
HiC_scaffold_22	5500134	5501134
HiC_scaffold_22	10900639	10901639
HiC_scaffold_22	12600034	12601034
HiC_scaffold_22	18900774	18901774
HiC_scaffold_22	19800253	19801253
HiC_scaffold_22	21601062	21602062
HiC_scaffold_22	23701583	23702583
HiC_scaffold_23	1600585	1601585
HiC_scaffold_23	3400167	3401167
HiC_scaffold_23	6300241	6301241
HiC_scaffold_23	10600037	10601037
HiC_scaffold_23	12100670	12101670
HiC_scaffold_23	12900086	12901086
HiC_scaffold_23	13400601	13401601
HiC_scaffold_23	23300934	23301934
HiC_scaffold_23	25400985	25401985
HiC_scaffold_24	400551	401551
HiC_scaffold_24	1100168	1101168
HiC_scaffold_24	2800311	2801311
HiC_scaffold_24	3200242	3201242
HiC_scaffold_24	12301407	12302407
HiC_scaffold_24	14000152	14001152
HiC_scaffold_24	17500396	17501396
HiC_scaffold_24	21400050	21401050
HiC_scaffold_24	23900003	23901003
HiC_scaffold_24	25901886	25902886
HiC_scaffold_25	301326	302326
HiC_scaffold_25	400031	401031
HiC_scaffold_25	2800399	2801399
HiC_scaffold_25	4900415	4901415
HiC_scaffold_25	5500096	5501096
HiC_scaffold_25	8900575	8901575
HiC_scaffold_25	10900762	10901762
HiC_scaffold_25	11202098	11203098
HiC_scaffold_25	13601001	13602001
HiC_scaffold_25	15000017	15001017
HiC_scaffold_25	19000007	19001007
HiC_scaffold_25	20000068	20001068
HiC_scaffold_25	20900137	20901137
HiC_scaffold_25	21200008	21201008
HiC_scaffold_26	6400050	6401050
HiC_scaffold_26	8200053	8201053
HiC_scaffold_26	9400027	9401027
HiC_scaffold_26	15500668	15501668
HiC_scaffold_26	15700424	15701424
HiC_scaffold_26	20300337	20301337
HiC_scaffold_26	24700397	24701397
HiC_scaffold_26	29201744	29202744
HiC_scaffold_27	301420	302420
HiC_scaffold_27	401095	402095
HiC_scaffold_27	700543	701543
HiC_scaffold_27	2300030	2301030
HiC_scaffold_27	4700331	4701331
HiC_scaffold_27	11000032	11001032
HiC_scaffold_27	17300424	17301424
HiC_scaffold_27	18400280	18401280
HiC_scaffold_27	20100048	20101048
HiC_scaffold_28	700785	701785
HiC_scaffold_28	1000602	1001602
HiC_scaffold_28	4900198	4901198
HiC_scaffold_28	13500063	13501063
HiC_scaffold_28	18000314	18001314
HiC_scaffold_29	4200364	4201364
HiC_scaffold_29	9300469	9301469
HiC_scaffold_29	12701218	12702218
HiC_scaffold_29	19000268	19001268
HiC_scaffold_30	2300147	2301147
HiC_scaffold_30	12500177	12501177
HiC_scaffold_30	16000041	16001041
HiC_scaffold_30	20600262	20601262
HiC_scaffold_30	21200054	21201054
HiC_scaffold_31	6800261	6801261
HiC_scaffold_31	9100027	9101027
HiC_scaffold_31	11100314	11101314
HiC_scaffold_31	11901166	11902166
HiC_scaffold_31	13100029	13101029
HiC_scaffold_31	13900503	13901503
HiC_scaffold_31	16000456	16001456
HiC_scaffold_31	21800241	21801241
HiC_scaffold_31	25600313	25601313
HiC_scaffold_32	400400	401400
HiC_scaffold_32	1500069	1501069
HiC_scaffold_32	2400102	2401102
HiC_scaffold_32	3500431	3501431
HiC_scaffold_32	5800098	5801098
HiC_scaffold_32	6300326	6301326
HiC_scaffold_32	6400521	6401521
HiC_scaffold_32	7200076	7201076
HiC_scaffold_32	12300182	12301182
HiC_scaffold_32	12800046	12801046
HiC_scaffold_32	14300717	14301717
HiC_scaffold_32	15800514	15801514
HiC_scaffold_32	16000476	16001476
HiC_scaffold_32	21800304	21801304
HiC_scaffold_32	23300171	23301171
HiC_scaffold_32	27900076	27901076
HiC_scaffold_5	1100195	1101195
HiC_scaffold_5	7800108	7801108
HiC_scaffold_5	8300587	8301587
HiC_scaffold_5	9800023	9801023
HiC_scaffold_5	10900161	10901161
HiC_scaffold_5	18100012	18101012
HiC_scaffold_5	23700156	23701156
HiC_scaffold_5	26300023	26301023
HiC_scaffold_6	901646	902646
HiC_scaffold_6	1000406	1001406
HiC_scaffold_6	5300003	5301003
HiC_scaffold_6	5900017	5901017
HiC_scaffold_6	8700619	8701619
HiC_scaffold_6	9000455	9001455
HiC_scaffold_6	10900023	10901023
HiC_scaffold_6	14200008	14201008
HiC_scaffold_7	901342	902342
HiC_scaffold_7	6500578	6501578
HiC_scaffold_7	7000595	7001595
HiC_scaffold_7	8300141	8301141
HiC_scaffold_7	8900116	8901116
HiC_scaffold_7	10500601	10501601
HiC_scaffold_7	11400382	11401382
HiC_scaffold_7	15300276	15301276
HiC_scaffold_9	6700183	6701183
HiC_scaffold_9	7900247	7901247
HiC_scaffold_9	10400164	10401164
HiC_scaffold_9	11309749	11310749
HiC_scaffold_9	15700336	15701336
HiC_scaffold_9	16300326	16301326
HiC_scaffold_9	17600105	17601105
HiC_scaffold_9	18900371	18901371
HiC_scaffold_9	25600356	25601356
HiC_scaffold_9	27300540	27301540
