# Supplementary material for: Seascape Genomics and Phylogeography of the Sailfish (Istiophorus platypterus)
Source: Genome Biol Evol. 2023 Mar 13;15(4):evad042. doi: 10.1093/gbe/evad042 (PMC10079183; doi:10.1093/gbe/evad042)
Supplement: evad042_Supplementary_Data [file evad042_supplementary_data.zip › 200SNPs/metapop.200.SNPs.highest_popmaf_sd.number.map]

HiC_scaffold_11	SNP1720061	0	2002809
HiC_scaffold_11	SNP1760063	0	11600356
HiC_scaffold_11	SNP1772014	0	14500235
HiC_scaffold_11	SNP1786720	0	18700307
HiC_scaffold_12	SNP1648017	0	6100016
HiC_scaffold_12	SNP1687210	0	16300219
HiC_scaffold_12	SNP1690020	0	17102822
HiC_scaffold_12	SNP1706125	0	21100033
HiC_scaffold_13	SNP1552235	0	2202163
HiC_scaffold_13	SNP1552688	0	2300046
HiC_scaffold_13	SNP1568773	0	6300703
HiC_scaffold_13	SNP1573508	0	7500197
HiC_scaffold_13	SNP1579117	0	8900118
HiC_scaffold_13	SNP1594072	0	12800084
HiC_scaffold_13	SNP1612486	0	17400086
HiC_scaffold_13	SNP1623116	0	20300012
HiC_scaffold_16	SNP1465478	0	1700450
HiC_scaffold_16	SNP1465921	0	1900100
HiC_scaffold_16	SNP1509774	0	13900402
HiC_scaffold_16	SNP1516667	0	15700035
HiC_scaffold_16	SNP1520704	0	16800144
HiC_scaffold_16	SNP1527389	0	18300564
HiC_scaffold_16	SNP1543250	0	22800662
HiC_scaffold_17	SNP1381185	0	3400180
HiC_scaffold_17	SNP1384682	0	4200511
HiC_scaffold_17	SNP1387601	0	5000200
HiC_scaffold_17	SNP1409835	0	11400007
HiC_scaffold_17	SNP1426008	0	16100088
HiC_scaffold_17	SNP1436737	0	18900711
HiC_scaffold_17	SNP1439123	0	19600256
HiC_scaffold_17	SNP1455629	0	24700868
HiC_scaffold_17	SNP1456573	0	25000244
HiC_scaffold_17	SNP1456910	0	25100080
HiC_scaffold_17	SNP1457739	0	25402656
HiC_scaffold_17	SNP1458321	0	25601390
HiC_scaffold_18	SNP1286534	0	2400023
HiC_scaffold_18	SNP1298697	0	6100264
HiC_scaffold_18	SNP1300511	0	6600041
HiC_scaffold_18	SNP1302941	0	7200017
HiC_scaffold_18	SNP1316950	0	10800302
HiC_scaffold_18	SNP1328537	0	14000039
HiC_scaffold_18	SNP1338219	0	16600458
HiC_scaffold_18	SNP1363571	0	23000169
HiC_scaffold_18	SNP1370493	0	25902079
HiC_scaffold_19	SNP1205706	0	2200070
HiC_scaffold_19	SNP1206053	0	2300071
HiC_scaffold_19	SNP1212864	0	4200078
HiC_scaffold_19	SNP1213702	0	4400064
HiC_scaffold_19	SNP1218609	0	5500128
HiC_scaffold_19	SNP1240788	0	11100005
HiC_scaffold_19	SNP1242939	0	11701365
HiC_scaffold_20	SNP1116589	0	629
HiC_scaffold_20	SNP1124989	0	3200353
HiC_scaffold_20	SNP1127355	0	3800757
HiC_scaffold_20	SNP1136299	0	6200018
HiC_scaffold_20	SNP1136994	0	6400707
HiC_scaffold_20	SNP1140796	0	7500486
HiC_scaffold_20	SNP1142559	0	7900744
HiC_scaffold_20	SNP1144983	0	8500092
HiC_scaffold_20	SNP1161635	0	12900045
HiC_scaffold_20	SNP1182647	0	18800118
HiC_scaffold_20	SNP1194427	0	22000022
HiC_scaffold_21	SNP1008508	0	700509
HiC_scaffold_21	SNP1047050	0	12300055
HiC_scaffold_21	SNP1063179	0	16800046
HiC_scaffold_21	SNP1066248	0	17600020
HiC_scaffold_21	SNP1074038	0	19800425
HiC_scaffold_21	SNP1102972	0	27000360
HiC_scaffold_21	SNP1114419	0	29800043
HiC_scaffold_21	SNP1114722	0	29900074
HiC_scaffold_22	SNP926516	0	400819
HiC_scaffold_22	SNP933491	0	2700183
HiC_scaffold_22	SNP944468	0	5500134
HiC_scaffold_22	SNP965373	0	10900639
HiC_scaffold_22	SNP971923	0	12600034
HiC_scaffold_22	SNP995466	0	18900774
HiC_scaffold_22	SNP996366	0	19800253
HiC_scaffold_22	SNP1000128	0	21601062
HiC_scaffold_22	SNP1007684	0	23701583
HiC_scaffold_23	SNP827004	0	1600585
HiC_scaffold_23	SNP832410	0	3400167
HiC_scaffold_23	SNP842017	0	6300241
HiC_scaffold_23	SNP857098	0	10600037
HiC_scaffold_23	SNP862193	0	12100670
HiC_scaffold_23	SNP864997	0	12900086
HiC_scaffold_23	SNP866494	0	13400601
HiC_scaffold_23	SNP904352	0	23300934
HiC_scaffold_23	SNP913843	0	25400985
HiC_scaffold_24	SNP733128	0	400551
HiC_scaffold_24	SNP734391	0	1100168
HiC_scaffold_24	SNP738381	0	2800311
HiC_scaffold_24	SNP739291	0	3200242
HiC_scaffold_24	SNP772565	0	12301407
HiC_scaffold_24	SNP779000	0	14000152
HiC_scaffold_24	SNP791580	0	17500396
HiC_scaffold_24	SNP806251	0	21400050
HiC_scaffold_24	SNP817380	0	23900003
HiC_scaffold_24	SNP823328	0	25901886
HiC_scaffold_25	SNP653955	0	301326
HiC_scaffold_25	SNP654117	0	400031
HiC_scaffold_25	SNP662448	0	2800399
HiC_scaffold_25	SNP672368	0	4900415
HiC_scaffold_25	SNP675482	0	5500096
HiC_scaffold_25	SNP690141	0	8900575
HiC_scaffold_25	SNP694646	0	10900762
HiC_scaffold_25	SNP694922	0	11202098
HiC_scaffold_25	SNP701160	0	13601001
HiC_scaffold_25	SNP707058	0	15000017
HiC_scaffold_25	SNP724375	0	19000007
HiC_scaffold_25	SNP729231	0	20000068
HiC_scaffold_25	SNP732121	0	20900137
HiC_scaffold_25	SNP732643	0	21200008
HiC_scaffold_26	SNP574181	0	6400050
HiC_scaffold_26	SNP581029	0	8200053
HiC_scaffold_26	SNP585246	0	9400027
HiC_scaffold_26	SNP607028	0	15500668
HiC_scaffold_26	SNP607749	0	15700424
HiC_scaffold_26	SNP624826	0	20300337
HiC_scaffold_26	SNP640995	0	24700397
HiC_scaffold_26	SNP653133	0	29201744
HiC_scaffold_27	SNP457715	0	301420
HiC_scaffold_27	SNP457816	0	401095
HiC_scaffold_27	SNP458135	0	700543
HiC_scaffold_27	SNP460806	0	2300030
HiC_scaffold_27	SNP468854	0	4700331
HiC_scaffold_27	SNP491689	0	11000032
HiC_scaffold_27	SNP512673	0	17300424
HiC_scaffold_27	SNP516467	0	18400280
HiC_scaffold_27	SNP522755	0	20100048
HiC_scaffold_28	SNP390744	0	700785
HiC_scaffold_28	SNP391491	0	1000602
HiC_scaffold_28	SNP406904	0	4900198
HiC_scaffold_28	SNP441502	0	13500063
HiC_scaffold_28	SNP457278	0	18000314
HiC_scaffold_29	SNP305605	0	4200364
HiC_scaffold_29	SNP325371	0	9300469
HiC_scaffold_29	SNP337450	0	12701218
HiC_scaffold_29	SNP362218	0	19000268
HiC_scaffold_30	SNP205830	0	2300147
HiC_scaffold_30	SNP241975	0	12500177
HiC_scaffold_30	SNP255213	0	16000041
HiC_scaffold_30	SNP273227	0	20600262
HiC_scaffold_30	SNP275317	0	21200054
HiC_scaffold_31	SNP138284	0	6800261
HiC_scaffold_31	SNP146505	0	9100027
HiC_scaffold_31	SNP154470	0	11100314
HiC_scaffold_31	SNP157694	0	11901166
HiC_scaffold_31	SNP161860	0	13100029
HiC_scaffold_31	SNP164969	0	13900503
HiC_scaffold_31	SNP172509	0	16000456
HiC_scaffold_31	SNP193273	0	21800241
HiC_scaffold_31	SNP201913	0	25600313
HiC_scaffold_32	SNP606	0	400400
HiC_scaffold_32	SNP3772	0	1500069
HiC_scaffold_32	SNP6788	0	2400102
HiC_scaffold_32	SNP11205	0	3500431
HiC_scaffold_32	SNP20904	0	5800098
HiC_scaffold_32	SNP22701	0	6300326
HiC_scaffold_32	SNP23079	0	6400521
HiC_scaffold_32	SNP26648	0	7200076
HiC_scaffold_32	SNP46080	0	12300182
HiC_scaffold_32	SNP47728	0	12800046
HiC_scaffold_32	SNP53121	0	14300717
HiC_scaffold_32	SNP57943	0	15800514
HiC_scaffold_32	SNP58580	0	16000476
HiC_scaffold_32	SNP79471	0	21800304
HiC_scaffold_32	SNP85128	0	23300171
HiC_scaffold_32	SNP100652	0	27900076
HiC_scaffold_5	SNP2052387	0	1100195
HiC_scaffold_5	SNP2079400	0	7800108
HiC_scaffold_5	SNP2081448	0	8300587
HiC_scaffold_5	SNP2087212	0	9800023
HiC_scaffold_5	SNP2091308	0	10900161
HiC_scaffold_5	SNP2117785	0	18100012
HiC_scaffold_5	SNP2137944	0	23700156
HiC_scaffold_5	SNP2146620	0	26300023
HiC_scaffold_6	SNP1993789	0	901646
HiC_scaffold_6	SNP1994068	0	1000406
HiC_scaffold_6	SNP2011794	0	5300003
HiC_scaffold_6	SNP2014079	0	5900017
HiC_scaffold_6	SNP2024809	0	8700619
HiC_scaffold_6	SNP2026151	0	9000455
HiC_scaffold_6	SNP2034989	0	10900023
HiC_scaffold_6	SNP2048208	0	14200008
HiC_scaffold_7	SNP1891650	0	901342
HiC_scaffold_7	SNP1908890	0	6500578
HiC_scaffold_7	SNP1910912	0	7000595
HiC_scaffold_7	SNP1915406	0	8300141
HiC_scaffold_7	SNP1917410	0	8900116
HiC_scaffold_7	SNP1922879	0	10500601
HiC_scaffold_7	SNP1926424	0	11400382
HiC_scaffold_7	SNP1940381	0	15300276
HiC_scaffold_9	SNP1812971	0	6700183
HiC_scaffold_9	SNP1817417	0	7900247
HiC_scaffold_9	SNP1826676	0	10400164
HiC_scaffold_9	SNP1829664	0	11309749
HiC_scaffold_9	SNP1845391	0	15700336
HiC_scaffold_9	SNP1847737	0	16300326
HiC_scaffold_9	SNP1851895	0	17600105
HiC_scaffold_9	SNP1857402	0	18900371
HiC_scaffold_9	SNP1881651	0	25600356
HiC_scaffold_9	SNP1887165	0	27300540
