# Supplementary material for: Seascape Genomics and Phylogeography of the Sailfish (Istiophorus platypterus)
Source: Genome Biol Evol. 2023 Mar 13;15(4):evad042. doi: 10.1093/gbe/evad042 (PMC10079183; doi:10.1093/gbe/evad042)
Supplement: evad042_Supplementary_Data [file evad042_supplementary_data.zip › 200SNPs/metapop.200.SNPs.highest_popmaf_sd.number.ped]

ATL	SFA01	0	0	0	-9	1 1	3 4	2 2	3 1	2 2	4 4	3 3	3 3	2 2	4 4	1 1	1 1	2 4	4 1	1 1	2 2	3 3	3 2	1 1	1 3	1 1	2 4	3 2	2 2	4 2	2 2	2 2	4 2	4 4	3 3	4 4	4 4	2 2	1 1	1 1	3 3	2 3	3 3	3 1	4 3	3 1	4 4	2 2	2 2
ATL	SFA02	0	0	0	-9	1 1	3 3	1 2	3 1	2 2	4 2	3 2	1 3	2 4	4 4	1 4	3 3	2 4	4 4	3 3	2 1	1 3	2 2	1 1	3 3	3 1	4 4	3 2	2 2	4 4	4 4	2 2	4 4	2 4	3 3	4 4	4 4	2 2	2 1	1 3	3 3	2 3	3 3	1 1	4 4	3 1	4 2	2 2	4 2
ATL	SFA03	0	0	0	-9	1 1	3 4	2 2	3 3	2 2	2 2	3 3	3 3	2 4	3 3	1 1	1 1	2 2	4 1	3 3	2 1	1 3	2 2	4 1	3 3	3 1	2 4	2 2	2 2	2 2	2 4	2 2	4 2	4 4	2 3	4 4	4 4	2 2	2 1	1 3	3 3	2 2	1 3	1 1	3 3	3 1	2 2	4 2	4 2
ATL	SFA04	0	0	0	-9	4 1	3 4	1 2	3 1	2 2	4 4	3 2	3 3	4 4	3 4	1 4	1 3	2 2	4 1	3 3	2 1	1 3	2 2	4 4	3 3	3 3	2 4	3 2	2 2	4 2	2 4	2 2	4 4	4 4	3 3	4 4	4 4	2 2	2 1	1 3	3 3	2 2	1 1	3 1	4 3	1 1	4 2	2 2	4 2
ATL	SFA05	0	0	0	-9	4 1	4 4	1 2	1 1	4 2	2 2	2 2	3 3	4 4	3 4	4 4	1 3	2 4	1 1	3 3	2 1	1 1	2 2	4 1	3 3	3 1	4 4	2 2	4 2	4 4	2 4	2 2	4 4	4 4	2 3	4 4	4 4	2 2	1 1	1 1	3 3	3 3	3 3	1 1	4 3	1 1	4 2	4 2	2 2
ATL	SFA06	0	0	0	-9	1 1	3 4	1 2	3 3	2 2	4 2	2 2	3 3	4 4	4 4	1 4	1 1	4 4	1 1	3 3	2 1	1 1	2 2	4 4	1 3	1 1	4 4	3 3	2 2	4 4	2 4	2 2	4 4	4 4	2 3	4 4	4 4	2 2	2 1	1 3	1 3	2 2	3 3	1 1	4 3	1 1	4 4	2 2	4 2
ATL	SFA07	0	0	0	-9	4 1	4 4	2 2	1 1	4 2	2 2	3 2	3 3	2 2	4 4	1 4	1 3	4 4	4 1	3 3	1 1	3 3	3 2	4 1	3 3	1 1	4 4	3 2	2 2	2 2	2 2	2 2	4 2	4 4	3 3	4 4	4 4	4 2	2 1	1 3	1 3	2 3	1 3	3 1	4 3	1 1	2 2	2 2	4 2
ATL	SFA08	0	0	0	-9	1 1	3 4	2 2	3 1	2 2	2 2	3 2	3 3	2 4	4 4	4 4	1 1	4 4	4 1	3 3	2 1	1 1	3 2	1 1	3 3	3 1	2 2	3 3	2 2	4 4	2 4	2 2	4 4	4 4	3 3	4 4	4 4	2 2	1 1	1 3	3 3	3 3	1 3	1 1	3 3	1 1	4 2	2 2	2 2
ATL	SFA09	0	0	0	-9	1 1	4 4	1 2	1 1	4 4	2 2	3 2	3 3	2 4	4 4	4 4	1 3	4 4	4 1	3 3	2 2	1 3	2 2	4 4	3 3	1 1	2 4	3 2	2 2	4 2	2 2	3 2	2 2	2 4	2 3	4 4	4 4	2 2	1 1	1 3	3 3	3 3	1 3	1 1	4 3	3 1	4 2	4 2	4 2
ATL	SFA10	0	0	0	-9	4 1	4 4	1 1	3 3	4 2	2 2	3 3	3 3	4 4	4 4	4 4	1 3	2 4	4 1	1 3	1 1	1 1	2 2	4 1	3 3	3 1	2 4	2 2	2 2	2 2	2 4	2 2	4 2	4 4	2 3	4 4	4 4	4 2	2 1	1 1	3 3	2 2	1 3	3 1	4 3	3 1	2 2	4 2	4 2
ATL	SFA11	0	0	0	-9	1 1	4 4	1 2	1 1	4 4	4 2	3 2	1 3	2 2	4 4	1 4	1 3	4 4	1 1	1 3	1 1	3 3	2 2	1 1	3 3	3 3	4 4	3 3	2 2	4 2	2 4	2 2	4 4	4 4	3 3	4 4	2 4	2 2	2 1	1 3	3 3	2 3	1 1	1 1	4 3	1 1	2 2	2 2	4 4
ATL	SFA12	0	0	0	-9	4 1	4 4	2 2	1 1	2 2	2 2	3 3	3 3	2 4	3 4	4 4	1 1	4 4	4 1	1 3	2 2	1 3	2 2	4 4	1 1	3 1	4 4	3 2	2 2	2 2	2 2	2 2	4 2	2 4	2 3	4 4	4 4	4 2	2 2	1 1	3 3	2 3	3 3	1 1	4 4	1 1	4 4	2 2	4 4
ATL	SFA13	0	0	0	-9	1 1	3 4	1 2	3 3	2 2	2 2	3 3	3 3	2 2	4 4	4 4	3 3	2 2	1 1	3 3	2 2	1 1	2 2	1 1	1 1	3 1	2 4	2 2	2 2	4 2	2 4	2 2	4 2	2 4	3 3	4 4	4 4	2 2	2 2	1 3	3 3	3 3	1 3	3 3	4 4	3 1	4 2	2 2	4 2
ATL	SFA14	0	0	0	-9	4 1	4 4	2 2	3 1	4 4	2 2	3 2	3 3	2 4	4 4	1 1	1 3	2 4	4 1	1 3	2 2	1 1	3 2	4 1	1 1	1 1	4 4	3 2	2 2	4 4	4 4	2 2	4 2	2 4	3 3	4 4	4 4	2 2	2 1	1 1	3 3	2 3	1 3	3 1	4 3	1 1	2 2	2 2	2 2
ATL	SFA15	0	0	0	-9	1 1	4 4	2 2	3 1	4 2	2 2	3 3	3 3	2 4	4 4	1 1	1 3	2 4	4 4	3 3	2 2	1 1	2 2	1 1	1 1	1 1	4 4	2 2	2 2	4 4	2 4	2 2	4 2	4 4	2 3	4 4	4 4	4 2	1 1	1 1	1 3	2 3	3 3	1 1	4 3	1 1	4 4	2 2	4 2
ATL	SFA16	0	0	0	-9	1 1	3 4	1 2	3 1	2 2	4 2	2 2	3 3	2 2	4 4	1 1	3 3	2 4	4 4	3 3	2 2	3 3	3 2	1 1	1 3	3 3	2 4	3 2	2 2	4 2	2 4	2 2	2 2	4 4	2 3	4 4	4 4	4 2	2 2	1 3	3 3	2 3	1 3	1 1	4 3	1 1	4 2	2 2	2 2
ATL	SFA17	0	0	0	-9	1 1	4 4	2 2	3 1	4 2	2 2	3 2	3 3	2 4	3 4	1 4	1 3	2 4	4 4	3 3	2 1	1 3	2 2	1 1	3 3	3 1	4 4	2 2	2 2	2 2	2 2	2 2	2 2	4 4	3 3	4 4	4 4	2 2	1 1	1 1	3 3	2 2	3 3	1 1	4 4	1 1	4 2	2 2	2 2
ATL	SFA19	0	0	0	-9	1 1	3 3	1 2	1 1	2 2	4 2	3 2	3 3	2 2	4 4	1 4	1 1	2 4	4 1	3 3	2 1	1 3	2 2	4 1	1 3	3 3	4 4	2 2	2 2	4 2	2 4	2 2	2 2	4 4	2 3	4 4	4 4	2 2	2 2	1 3	3 3	2 3	3 3	3 3	4 3	1 1	4 2	4 2	4 2
ATL	SFA20	0	0	0	-9	4 1	4 4	1 2	3 1	4 2	2 2	3 3	3 3	2 4	3 4	1 1	1 1	4 4	4 4	3 3	1 1	1 3	2 2	1 1	1 3	3 1	2 2	3 2	2 2	4 2	2 2	2 2	4 2	4 4	2 2	4 4	4 4	4 2	1 1	3 3	3 3	2 3	1 3	1 1	4 3	3 1	2 2	4 2	4 2
ATL	SFA21	0	0	0	-9	4 1	3 4	2 2	3 1	4 2	4 2	3 2	1 3	2 2	3 4	1 4	1 3	2 4	4 1	3 3	2 1	1 3	2 2	4 1	1 3	3 1	2 4	3 2	2 2	4 4	2 4	2 2	4 4	2 4	2 3	4 4	4 4	2 2	2 1	1 1	3 3	3 3	3 3	1 1	4 3	1 1	2 2	2 2	4 2
ATL	SFA22	0	0	0	-9	1 1	3 4	1 2	3 3	4 2	2 2	3 2	3 3	2 2	4 4	1 1	1 1	4 4	4 1	3 3	2 2	1 1	2 2	1 1	1 3	3 1	4 4	3 2	2 2	4 2	2 4	2 2	4 2	4 4	3 3	4 4	4 4	2 2	2 1	1 1	3 3	2 2	1 3	3 3	4 4	1 1	4 2	2 2	4 4
ATL	SFA23	0	0	0	-9	4 1	3 4	2 2	1 1	4 2	4 4	3 2	3 3	4 4	4 4	1 1	3 3	2 4	4 4	3 3	1 1	1 1	2 2	4 1	3 3	1 1	4 4	3 2	2 2	2 2	4 4	2 2	4 2	4 4	2 2	4 4	4 4	2 2	2 1	1 3	3 3	2 2	3 3	1 1	4 4	1 1	2 2	4 2	4 2
ATL	SFA24	0	0	0	-9	1 1	3 3	1 2	1 1	4 4	2 2	3 2	3 3	2 4	4 4	4 4	1 1	2 2	4 4	3 3	2 1	1 1	3 3	1 1	1 3	3 1	2 4	2 2	2 2	4 4	2 4	2 2	4 4	4 4	3 3	4 4	4 4	2 2	2 1	1 3	3 3	2 3	3 3	3 1	4 3	1 1	2 2	2 2	2 2
ATL	SFA25	0	0	0	-9	1 1	3 3	2 2	3 1	4 2	2 2	3 2	3 3	2 4	3 4	1 1	3 3	2 4	4 1	1 3	2 1	1 1	3 2	4 1	3 3	3 1	4 4	3 2	2 2	4 2	2 4	2 2	2 2	4 4	3 3	4 4	4 4	2 2	1 1	3 3	1 3	2 3	1 3	3 1	4 3	1 1	2 2	2 2	2 2
ATL	SFA26	0	0	0	-9	4 1	4 4	2 2	3 3	4 2	4 2	2 2	3 3	2 2	4 4	1 1	1 3	2 4	4 4	3 3	2 1	1 3	2 2	4 1	1 3	1 1	4 4	3 3	2 2	2 2	2 2	2 2	4 2	4 4	2 3	4 4	4 4	4 2	2 1	1 3	1 3	2 3	3 3	1 1	4 3	1 1	4 2	4 2	4 2
ATL	SFA27	0	0	0	-9	1 1	3 3	2 2	3 1	2 2	2 2	2 2	3 3	4 4	4 4	1 4	1 3	2 4	4 1	1 3	1 1	1 1	2 2	1 1	1 3	3 3	4 4	3 2	2 2	4 4	2 4	2 2	4 2	4 4	2 3	2 4	4 4	4 4	2 1	1 3	3 3	2 3	1 3	3 1	4 3	1 1	4 4	4 2	4 4
ATL	SFA28	0	0	0	-9	1 1	4 4	1 1	3 1	2 2	2 2	2 2	3 3	4 4	3 4	1 4	1 1	2 4	4 1	3 3	2 2	1 1	3 2	4 1	1 3	1 1	4 4	2 2	2 2	4 4	2 2	2 2	4 4	2 4	2 3	4 4	4 4	4 2	2 2	1 1	3 3	2 2	3 3	1 1	4 3	3 1	4 2	2 2	4 2
ATL	SFA29	0	0	0	-9	4 1	3 3	2 2	3 3	2 2	2 2	2 2	3 3	2 2	4 4	1 4	1 3	2 4	4 4	1 3	2 1	1 3	0 0	4 1	3 3	3 1	2 4	3 3	2 2	2 2	2 2	3 2	4 2	4 4	2 3	4 4	4 4	2 2	2 2	1 1	3 3	2 3	3 3	3 1	4 4	1 1	4 2	2 2	2 2
ATL	SFA30	0	0	0	-9	4 4	4 4	2 2	3 1	4 2	2 2	3 3	3 3	2 4	3 4	1 4	1 1	4 4	1 1	3 3	1 1	3 3	3 2	4 4	1 1	3 1	4 4	3 3	2 2	4 4	2 2	2 2	4 4	2 4	2 3	2 4	4 4	4 2	2 2	1 3	3 3	2 2	1 3	3 1	4 3	3 1	4 2	2 2	2 2
ATL	SFA31	0	0	0	-9	1 1	4 4	2 2	3 1	2 2	2 2	3 2	3 3	2 2	4 4	4 4	1 1	2 4	1 1	1 3	2 1	3 3	2 2	4 1	3 3	1 1	2 4	3 2	2 2	2 2	4 4	2 2	4 4	4 4	3 3	4 4	4 4	2 2	2 2	1 3	1 3	2 3	3 3	1 1	4 3	3 3	2 2	4 2	4 4
ATL	SFA32	0	0	0	-9	4 1	4 4	2 2	3 1	2 2	2 2	3 3	3 3	2 4	4 4	4 4	3 3	2 2	4 1	1 3	2 1	1 3	3 2	4 1	1 3	3 1	2 4	3 2	2 2	2 2	2 4	2 2	2 2	4 4	2 3	2 4	4 4	2 2	2 2	1 1	3 3	2 3	3 3	1 1	4 4	3 3	2 2	2 2	2 2
IDWP	SFA33	0	0	0	-9	4 1	3 4	2 2	1 1	4 2	4 2	2 2	3 3	2 4	3 4	4 4	3 3	2 4	1 1	3 3	1 1	3 3	3 2	1 1	3 3	1 1	2 4	3 2	2 2	2 2	2 4	2 2	4 2	4 4	3 3	4 4	4 4	4 4	2 1	3 3	1 3	2 3	1 3	3 1	3 3	3 1	2 2	2 2	2 2
IDWP	SFA34	0	0	0	-9	4 1	4 4	2 2	1 1	4 2	2 2	3 2	1 3	4 4	3 4	1 4	3 3	4 4	4 1	1 1	2 1	3 3	2 2	4 1	3 3	1 1	4 4	2 2	4 2	2 2	4 4	3 3	4 2	4 4	3 3	2 4	2 4	4 2	1 1	3 3	1 1	3 3	1 1	3 1	4 3	3 1	2 2	2 2	2 2
IDWP	SFA35	0	0	0	-9	4 4	4 4	2 2	1 1	4 2	4 4	2 2	1 3	4 4	3 4	4 4	3 3	2 4	1 1	1 3	2 1	3 3	2 2	1 1	1 3	1 1	2 4	3 2	2 2	2 2	4 4	3 2	4 2	2 4	3 3	2 4	2 4	4 4	2 1	3 3	1 1	3 3	1 1	3 3	4 3	3 1	4 2	4 4	2 2
IDWP	SFA36	0	0	0	-9	4 1	4 4	2 2	1 1	2 2	4 2	3 2	3 3	4 4	4 4	1 4	1 3	2 4	1 1	3 3	2 1	1 3	3 2	1 1	3 3	3 1	4 4	2 2	2 2	4 2	4 4	2 2	4 2	2 4	3 3	2 2	2 4	2 2	1 1	3 3	1 3	2 3	1 1	3 1	3 3	3 1	2 2	4 2	2 2
IDWP	SFA37	0	0	0	-9	4 4	4 4	2 2	3 1	4 4	4 4	2 2	1 1	4 4	3 4	1 4	1 3	4 4	1 1	3 3	1 1	3 3	2 2	1 1	3 3	1 1	2 4	3 2	4 2	2 2	2 4	2 2	4 2	2 4	2 3	4 4	4 4	2 2	2 2	3 3	3 3	3 3	3 3	3 1	4 3	3 1	2 2	2 2	2 2
IDWP	SFA38	0	0	0	-9	4 1	4 4	2 2	1 1	4 2	4 4	2 2	1 3	2 4	3 4	4 4	3 3	2 4	4 1	1 3	2 2	3 3	2 2	1 1	3 3	3 1	2 2	2 2	2 2	4 2	4 4	3 2	2 2	4 4	3 3	2 4	2 4	4 4	1 1	1 3	1 3	2 3	1 1	3 3	3 3	1 1	2 2	2 2	2 2
IDWP	SFA39	0	0	0	-9	4 1	3 4	2 2	3 1	4 2	4 2	2 2	1 3	2 2	3 4	1 4	3 3	4 4	4 4	3 3	1 1	3 3	3 2	1 1	3 3	1 1	2 2	2 2	4 2	4 2	4 4	3 2	4 2	4 4	3 3	4 4	4 4	4 2	2 2	3 3	3 3	3 3	3 3	3 3	3 3	3 1	2 2	4 2	2 2
IDWP	SFA40	0	0	0	-9	4 4	3 4	2 2	1 1	4 2	4 4	3 2	3 3	4 4	3 3	1 4	1 3	2 4	4 1	1 3	1 1	1 3	2 2	1 1	1 3	1 1	2 4	2 2	4 2	2 2	4 4	2 2	4 2	2 4	3 3	4 4	4 4	4 2	2 1	1 3	3 3	2 3	3 3	1 1	4 4	3 1	2 2	4 2	2 2
IDWP	SFA41	0	0	0	-9	4 1	4 4	2 2	1 1	4 4	4 2	2 2	3 3	2 4	3 3	1 4	3 3	4 4	1 1	3 3	1 1	1 3	3 2	4 1	3 3	1 1	2 4	3 2	2 2	2 2	4 4	3 2	4 4	2 4	3 3	4 4	2 4	2 2	2 1	3 3	1 3	3 3	1 3	3 3	3 3	3 3	2 2	4 2	4 2
IDWP	SFA42	0	0	0	-9	4 1	4 4	2 2	1 1	4 4	4 4	3 2	1 1	2 4	3 3	1 4	1 3	2 4	1 1	1 3	1 1	3 3	3 3	1 1	3 3	1 1	2 4	2 2	4 2	2 2	4 4	2 2	4 2	2 4	3 3	2 4	4 4	4 2	1 1	1 3	1 1	3 3	1 3	3 3	3 3	3 1	2 2	4 2	2 2
IDWP	SFA43	0	0	0	-9	4 1	4 4	2 2	1 1	2 2	4 2	3 2	1 3	4 4	4 4	1 4	1 3	4 4	4 1	1 1	1 1	1 3	2 2	4 1	3 3	1 1	2 4	2 2	2 2	4 2	2 4	2 2	2 2	4 4	2 3	4 4	4 4	4 4	1 1	3 3	1 3	3 3	3 3	3 3	3 3	3 1	4 2	2 2	2 2
IDWP	SFA44	0	0	0	-9	4 4	4 4	2 2	1 1	4 4	4 2	3 2	1 3	2 4	4 4	4 4	1 3	4 4	1 1	1 1	1 1	1 3	3 2	1 1	1 3	1 1	4 4	3 2	2 2	4 2	2 2	3 2	4 2	2 2	3 3	4 4	2 4	4 2	1 1	1 3	1 3	3 3	1 1	3 3	3 3	3 1	2 2	2 2	2 2
IDWP	SFA45	0	0	0	-9	4 1	3 4	2 2	3 1	4 2	4 4	2 2	1 3	4 4	3 4	1 1	3 3	4 4	1 1	1 3	1 1	3 3	2 2	1 1	3 3	1 1	2 2	3 2	4 2	2 2	4 4	3 2	2 2	2 4	3 3	4 4	2 4	4 2	1 1	3 3	1 3	2 3	1 1	1 1	3 3	3 1	2 2	4 4	4 2
IDWP	SFA46	0	0	0	-9	4 1	4 4	2 2	1 1	4 2	2 2	3 2	3 3	4 4	3 3	1 4	1 3	4 4	4 4	1 1	1 1	3 3	3 2	4 1	3 3	1 1	2 4	2 2	4 2	4 2	2 4	3 2	4 2	2 4	3 3	2 4	4 4	4 2	1 1	1 3	1 3	3 3	1 3	3 1	3 3	3 1	2 2	4 2	2 2
IDWP	SFA47	0	0	0	-9	1 1	4 4	2 2	3 1	4 4	4 4	2 2	3 3	2 4	3 3	4 4	1 3	2 2	1 1	1 3	1 1	1 3	3 3	4 1	3 3	1 1	2 4	0 0	2 2	4 4	2 4	3 2	2 2	2 4	2 3	2 2	2 2	4 2	1 1	1 3	3 3	2 3	1 1	3 3	3 3	3 1	2 2	4 2	2 2
IDWP	SFA48	0	0	0	-9	4 1	4 4	2 2	1 1	4 4	2 2	2 2	3 3	4 4	3 3	4 4	1 1	2 4	4 1	1 3	2 1	1 3	2 2	1 1	3 3	1 1	2 4	2 2	2 2	2 2	2 4	3 2	2 2	4 4	3 3	2 4	2 4	4 4	1 1	1 3	1 3	3 3	1 1	3 1	3 3	3 1	2 2	4 2	2 2
IDWP	SFA49	0	0	0	-9	4 1	4 4	2 2	3 3	4 2	4 2	2 2	3 3	4 4	3 3	1 4	1 3	4 4	1 1	1 1	1 1	3 3	3 3	1 1	1 3	1 1	2 4	3 2	4 2	2 2	2 4	3 3	4 2	2 2	3 3	2 2	2 4	4 2	2 1	3 3	3 3	2 3	1 1	3 3	4 3	3 1	4 2	4 2	2 2
IDWP	SFA50	0	0	0	-9	4 4	4 4	2 2	3 1	4 4	4 2	2 2	3 3	2 4	3 4	4 4	1 3	4 4	1 1	1 1	1 1	1 1	2 2	1 1	3 3	1 1	2 2	2 2	2 2	2 2	2 4	2 2	2 2	2 4	2 3	2 2	4 4	2 2	1 1	3 3	3 3	2 3	1 3	3 1	3 3	3 1	4 2	4 2	2 2
IDWP	SFA51	0	0	0	-9	4 4	4 4	2 2	1 1	4 2	2 2	3 2	1 3	4 4	4 4	4 4	1 3	4 4	4 4	1 3	2 1	3 3	3 3	1 1	3 3	1 1	4 4	3 3	4 2	4 2	2 4	3 2	2 2	2 2	3 3	2 4	4 4	4 2	1 1	3 3	1 3	2 3	1 3	3 1	4 4	3 1	2 2	4 4	2 2
IDWP	SFA52	0	0	0	-9	4 1	4 4	2 2	3 1	2 2	4 2	2 2	1 3	4 4	3 4	1 4	1 1	4 4	4 1	3 3	2 1	3 3	3 2	1 1	3 3	3 1	2 2	2 2	2 2	4 2	4 4	2 2	4 2	4 4	3 3	2 2	4 4	4 2	1 1	3 3	1 1	3 3	1 3	3 1	3 3	1 1	2 2	4 2	2 2
IDWP	SFA53	0	0	0	-9	1 1	4 4	2 2	3 1	4 2	4 2	2 2	3 3	2 4	3 4	4 4	1 3	4 4	4 1	3 3	1 1	1 3	3 2	1 1	1 3	1 1	2 4	2 2	2 2	2 2	4 4	3 3	2 2	4 4	3 3	2 4	4 4	4 2	1 1	3 3	3 3	2 3	1 1	3 1	3 3	1 1	4 2	4 4	2 2
IDWP	SFA54	0	0	0	-9	4 4	3 4	2 2	3 1	4 2	4 2	2 2	1 1	4 4	3 4	4 4	3 3	4 4	1 1	1 1	1 1	3 3	3 2	4 1	3 3	1 1	2 4	3 2	2 2	2 2	2 2	2 2	2 2	2 4	3 3	2 2	2 4	4 2	2 1	3 3	3 3	3 3	1 3	3 1	3 3	3 1	2 2	4 4	2 2
IDWP	SFA55	0	0	0	-9	4 1	4 4	1 2	1 1	2 2	4 2	3 2	3 3	4 4	3 4	1 4	3 3	2 4	4 1	3 3	1 1	1 1	3 2	1 1	1 3	1 1	2 4	3 2	4 2	4 2	4 4	3 2	4 4	4 4	2 3	2 4	2 4	4 4	1 1	1 3	3 3	2 3	1 3	3 1	3 3	3 1	2 2	4 2	2 2
IDWP	SFA56	0	0	0	-9	4 1	4 4	2 2	3 1	4 2	4 4	2 2	1 1	2 4	3 4	4 4	1 3	2 4	4 1	1 3	1 1	1 1	2 2	1 1	3 3	1 1	2 4	2 2	2 2	4 2	4 4	3 2	4 2	2 2	3 3	2 2	4 4	4 4	1 1	3 3	1 3	3 3	3 3	3 3	4 3	3 1	4 2	4 2	2 2
IDWP	SFA57	0	0	0	-9	4 1	4 4	2 2	1 1	4 2	4 4	3 2	1 3	4 4	4 4	4 4	1 3	4 4	4 1	1 3	1 1	1 3	3 3	4 1	3 3	1 1	2 2	2 2	2 2	2 2	4 4	2 2	2 2	4 4	3 3	2 4	2 4	4 4	1 1	3 3	1 3	3 3	1 1	3 1	4 4	1 1	2 2	4 4	4 2
IDWP	SFA58	0	0	0	-9	4 4	4 4	1 2	1 1	4 2	4 2	2 2	1 3	4 4	4 4	1 4	1 3	4 4	1 1	1 3	1 1	3 3	3 2	1 1	1 3	3 1	4 4	3 2	4 2	2 2	4 4	2 2	2 2	4 4	2 3	2 4	4 4	4 2	1 1	1 3	1 3	2 3	3 3	3 3	4 3	3 1	2 2	4 2	4 2
IDWP	SFA59	0	0	0	-9	1 1	4 4	2 2	1 1	4 2	2 2	3 2	1 3	4 4	3 4	4 4	3 3	2 4	1 1	1 3	2 1	3 3	3 3	1 1	3 3	3 1	2 4	2 2	4 2	4 2	2 2	3 2	4 2	4 4	3 3	2 4	4 4	4 4	1 1	3 3	1 1	2 3	1 1	3 1	3 3	1 1	2 2	4 4	2 2
IDWP	SFA60	0	0	0	-9	1 1	3 4	2 2	1 1	4 2	2 2	2 2	3 3	2 4	4 4	4 4	1 3	4 4	4 4	3 3	2 2	3 3	3 3	1 1	3 3	1 1	2 4	2 2	4 2	2 2	2 4	2 2	2 2	2 4	3 3	2 2	4 4	4 2	1 1	3 3	3 3	3 3	1 3	3 1	3 3	1 1	2 2	4 4	2 2
IDWP	SHS-SA01	0	0	0	-9	4 1	4 4	2 2	1 1	4 2	4 4	3 2	3 3	4 4	3 4	1 1	3 3	4 4	1 1	1 3	1 1	3 3	2 2	1 1	3 3	1 1	4 4	2 2	4 2	2 2	2 2	3 3	2 2	4 4	3 3	2 4	4 4	4 2	1 1	1 3	3 3	2 2	1 1	3 3	3 3	3 3	2 2	2 2	2 2
[truncated: 158 more columns]
